# Supplementary material for: Revealing the key point of the temperature stress response of Arthrospira platensis C1 at the interconnection of C- and N- metabolism by proteome analyses and PPI networking
Source: BMC Mol Cell Biol. 2020 Jun 12;21:43. doi: 10.1186/s12860-020-00285-y (PMC7291507; doi:10.1186/s12860-020-00285-y)
Supplement: Supplementary file 1 — Additional file 1. List of up- and down- regulated proteins detected after 180 min after the temperature shift by using non-gel proteome analysis. [file 12860_2020_285_MOESM1_ESM.xlsx]

## Sheet: FC 1.5 sig
	Additional file 1
No.	Locus_tag	Locus_tag of ortholog in A. platensis group	Phosphoprotein name	Peptide sequence	Temp			#Peptides	#Unique peptides	Regulation ([22oC] vs [35oC])	Regulation ([40oC] vs [35oC])
					22°C	35°C	40°C
1	SPLC1_S204380	NIES39_A07260	16S rRNA (uracil(1498)-N(3))-methyltransferase	GYVYNSLLLAIGPEGGWTTPEVEEAINRRFQPVSLGsR			ü	5	2	up	up
	SPLC1_S204380	NIES39_A07260	16S rRNA (uracil(1498)-N(3))-methyltransferase	TGQGKGyVYNSLLLAIGPEGGWtTPEVEEAINRR	ü
	SPLC1_S204380	NIES39_A07260	16S rRNA (uracil(1498)-N(3))-methyltransferase	TGQGKGyVYNSLLLAIGPEGGWTtPEVEEAINRR		ü
	SPLC1_S204380	NIES39_A07260	16S rRNA (uracil(1498)-N(3))-methyltransferase	tGQGKGyVYNSLLLAIGPEGGWTTPEVEEAINRR			ü
	SPLC1_S204380	NIES39_A07260	16S rRNA (uracil(1498)-N(3))-methyltransferase	TGQGKGYVYNSLLLAIGPEGGWttPEVEEAINRR	ü	ü	ü
2	SPLC1_S580120	NIES39_J02310	3-deoxy-7-phosphoheptulonate synthase	AAIAAGTDSLMIEVHPNPAK		ü		7	7	up	down
	SPLC1_S580120	NIES39_J02310	3-deoxy-7-phosphoheptulonate synthase	AMSDGPQSLTPADFDQLMQDLSVIGK	ü	ü
	SPLC1_S580120	NIES39_J02310	3-deoxy-7-phosphoheptulonate synthase	EASGLGVITELMDADDLEK		ü
	SPLC1_S580120	NIES39_J02310	3-deoxy-7-phosphoheptulonate synthase	EASGLGVITELMDADDLEKLSEVADVIQIGAR	ü
	SPLC1_S580120	NIES39_J02310	3-deoxy-7-phosphoheptulonate synthase	LSEVADVIQIGAR		ü	ü
	SPLC1_S580120	NIES39_J02310	3-deoxy-7-phosphoheptulonate synthase	NTLDLSVIPVLR	ü	ü
	SPLC1_S580120	NIES39_J02310	3-deoxy-7-phosphoheptulonate synthase	VVIGLVGETAGLDPLQLQEISPFIEQVLR	ü	ü
3	SPLC1_S370450	NIES39_B00890	3-isopropylmalate dehydrogenase	ANPLAQVLSAAMMLR		ü		2	2	down	down
	SPLC1_S370450	NIES39_B00890	3-isopropylmalate dehydrogenase	ITLLSGDGIGPEIMAVAVDVLK	ü	ü
4	SPLC1_S230650	NIES39_L00360	3-oxoacyl-ACP reductase	DKITAEIPFR		ü		3	3	down	down
	SPLC1_S230650	NIES39_L00360	3-oxoacyl-ACP reductase	LLVEFGAK	ü	ü	ü
	SPLC1_S230650	NIES39_L00360	3-oxoacyl-ACP reductase	LTDEDWDQVIAVNLK		ü
5	SPLC1_S200720	NIES39_A03640	50S ribosomal protein L1	GGTVTMDLTQAIAEFK	ü	ü		2	2	up	down
	SPLC1_S200720	NIES39_A03640	50S ribosomal protein L1	LYEPLEGLQLLK	ü	ü
6	SPLC1_S060330	NIES39_D06440	50S ribosomal protein L22	EALIILEFMPYR		ü		2	2	down	down
	SPLC1_S060330	NIES39_D06440	50S ribosomal protein L22	KPTCHITVTVAEAQ	ü	ü	ü
7	SPLC1_S200690	NIES39_A03620	50S ribosomal protein L7/L12	SITGLGLK	ü	ü		2	2	up	down
	SPLC1_S200690	NIES39_A03620	50S ribosomal protein L7/L12	SLSLLEASELVK	ü	ü	ü
8	SPLC1_S230640	NIES39_L00350	acetyl-CoA acetyltransferase	AGVSGENLDLYIFGNVLR	ü		ü	4	4	up	down
	SPLC1_S230640	NIES39_L00350	acetyl-CoA acetyltransferase	FLMGAPEQLMDILLYDGLTDSTTGDGMGDETER	ü
	SPLC1_S230640	NIES39_L00350	acetyl-CoA acetyltransferase	IVVTLLNALEQHDK	ü	ü	ü
	SPLC1_S230640	NIES39_L00350	acetyl-CoA acetyltransferase	MSVNDFDLFENNEAFAVSTLLFDK	ü
9	SPLC1_S102770	NIES39_Q02310	acyl carrier protein	ITTVQDAVSFIDAK	ü			1	1	up	down
10	SPLC1_S201180	NIES39_A04050	adenosylhomocysteinase	GLGANVIVTEVDPVR	ü	ü	ü	5	5	down	down
	SPLC1_S201180	NIES39_A04050	adenosylhomocysteinase	GLGANVIVTEVDPVRAIEAVMDGFR	ü
	SPLC1_S201180	NIES39_A04050	adenosylhomocysteinase	HVEIALDHRPNIIIDDGSDVTATLVK			ü
	SPLC1_S201180	NIES39_A04050	adenosylhomocysteinase	LEPGLHSIPQDVDQEIAR	ü
	SPLC1_S201180	NIES39_A04050	adenosylhomocysteinase	VMPMEQAASLGDLFITVTGNK	ü	ü	ü
11	SPLC1_S101160	NIES39_Q01000	adenylate cyclase	SITNTVLEtGNAILTSDAHVDER	ü	ü		2	1	down	down
	SPLC1_S101160	NIES39_Q01000	adenylate cyclase	SITNTVLETGNAILTsDAHVDER			ü
12	SPLC1_S060190	NIES39_D06580	adenylate kinase	TYMDLGDLVPDQLILDMVTHR	ü	ü	ü	1	1	down	up
13	SPLC1_S208580	NIES39_K04210	adenylate/guanylate cyclase domain-containing protein	LWQSQNLPVIEMRVGIFtGPIVAGSLGsR			ü	1	1	down	up
14	SPLC1_S034030	NIES39_D02980	adenylosuccinate lyase	LKtWLQVEIAACEAQAELGYIPEsAVEEIQAKANFDLAR	ü			4	3	up	down
	SPLC1_S034030	NIES39_D02980	adenylosuccinate lyase	VEAIACQKLGLQPDtAsTQVISR		ü
	SPLC1_S034030	NIES39_D02980	adenylosuccinate lyase	VEAIACQKLGLQPDTAstQVISR		ü
	SPLC1_S034030	NIES39_D02980	adenylosuccinate lyase	VLEIEAQVR	ü	ü
15	SPLC1_S103260	NIES39_R00490	adenylosuccinate synthase	FLAELMEVPIAIVSLGASR	ü	ü	ü	2	2	up	up
	SPLC1_S103260	NIES39_R00490	adenylosuccinate synthase	ILIGELDQLEELGISTAK	ü	ü	ü
16	SPLC1_S171100	NIES39_A01770	adenylyl-sulfate kinase	IGFVsHLLTRNGVIVFVsAISPYREIR	ü			3	3	down	down
	SPLC1_S171100	NIES39_A01770	adenylyl-sulfate kinase	LEILDGDIVR		ü
	SPLC1_S171100	NIES39_A01770	adenylyl-sulfate kinase	TDLEELSESVDKVIQSLQK	ü	ü
17	SPLC1_S371160	NIES39_A00060	aldolase	ILLAGFDGyPGDDPRNEEMQHLLTIYEDCHQsLPLLSITPTR		ü		4	3	down	up
	SPLC1_S371160	NIES39_A00060	aldolase	ILLAGFDGYPGDDPRNEEMQHLLTIYEDCHQSLPLLsITPtR		ü
	SPLC1_S371160	NIES39_A00060	aldolase	YSPEDILAVIEHLR	ü	ü
	SPLC1_S371160	NIES39_A00060	aldolase	YSPEDILAVIEHLRVEGGK			ü
18	SPLC1_S230690	NIES39_L00400	allophycocyanin subunit alpha	EMYNSLGVPMPGMVEAIR	ü	ü		2	2	up	up
	SPLC1_S230690	NIES39_L00400	allophycocyanin subunit alpha	VITYGILSGDKDPIESIGLIGVK	ü	ü	ü
19	SPLC1_S500240	NIES39_O04050	anti-sigma-factor antagonist	FLSLQQTVEDAVAAVK	ü	ü		1	1	down	down
20	SPLC1_S550190	NIES39_G00210	aspartate aminotransferase	IDAIQAAITDKTRAIVTISPNNPTGAVYSPEALQEINQICSDR	ü		ü	1	1	up	down
21	SPLC1_S230230	NIES39_L00080	aspartate-semialdehyde dehydrogenase	GAALNAVQIAELLVSKDLL	ü			2	2	up	down
	SPLC1_S230230	NIES39_L00080	aspartate-semialdehyde dehydrogenase	VAILGATGAVGTELLELLLSR	ü	ü	ü
22	SPLC1_S082160	NIES39_E03060	aspartyl/glutamyl-tRNA amidotransferase subunit B	LAITDIPLKPAELAELINLIGENTISGK	ü	ü	ü	1	1	up	up
23	SPLC1_S033660	NIES39_D02590	ATP-dependent Clp endopeptidase, proteolytic subunit ClpP	IMIHQPLGGAQGQATDIEIQAR	ü			1	1	up	down
24	SPLC1_S412200	NIES39_O00850	bacitracin ABC transporter ATP-binding protein	LLLLDEPFGALDALTR	ü	ü		1	1	up	down
25	SPLC1_S102760	NIES39_Q02320	beta-ketoacyl-[acyl-carrier-protein] synthase II	ALStRNDDPLHACRPFDVGR	ü			2	2	up	down
	SPLC1_S102760	NIES39_Q02320	beta-ketoacyl-[acyl-carrier-protein] synthase II	VVVTGLGAITPIGNTITEYWEGLLTGR	ü	ü	ü
26	SPLC1_S330050	NIES39_L05360	C-3',4' desaturase CrtD	ISTFGPFGFSNRTPINGLWLVGDCTHPGEGTAGVSYSALTVVR	ü	ü	ü	1	1	down	up
27	SPLC1_S040570	NIES39_D03900	CBS domain-containing protein	LIGILTCGDIIR	ü	ü		2	2	up	down
	SPLC1_S040570	NIES39_D03900	CBS domain-containing protein	TVADVMTPNPLVISPDAPLADAIALLAQNR	ü	ü	ü
28	SPLC1_S208940	NIES39_K04600	cell division protein FtsH	LAEEIVFGEEEVTTGAsNDLQQVTRVAR	ü			4	3	up	down
	SPLC1_S208940	NIES39_K04600	cell division protein FtsH	LAEEIVFGEEEVTTGASNDLQQVtRVAR	ü
	SPLC1_S208940	NIES39_K04600	cell division protein FtsH	LELSEVVDFLK	ü	ü	ü
	SPLC1_S208940	NIES39_K04600	cell division protein FtsH	LELSEVVDFLKNADR		ü
29	SPLC1_S081920	NIES39_E02870	citrate synthase	LGIPSDLFTPIFAIAR	ü	ü		1	1	down	down
30	SPLC1_S171610	NIES39_A02240	cobaltochelatase subunit CobN	VGQLAAEALVEKYTQDHGEYPQTLGLSVWGTSTMR	ü		ü	1	1	up	up
31	SPLC1_S034010	NIES39_D02960	crossover junction endodeoxyribonuclease RuvA	LFGNHRTNsDIDNLAGACLDALTLQGAGVLMDDR		ü		2	1	down	down
	SPLC1_S034010	NIES39_D02960	crossover junction endodeoxyribonuclease RuvA	LFGNHRTNSDIDNLAGACLDALtLQGAGVLMDDR		ü
32	SPLC1_S012010	NIES39_E04340	cyanate hydratase	FYEIMQVYGMPIK		ü		5	5	up	down
	SPLC1_S012010	NIES39_E04340	cyanate hydratase	GSLDPVIPSDPLIYR	ü
	SPLC1_S012010	NIES39_E04340	cyanate hydratase	GVSFTELEQLLGR	ü	ü
	SPLC1_S012010	NIES39_E04340	cyanate hydratase	GVSFTELEQLLGRDEVWIASVIYR		ü	ü
	SPLC1_S012010	NIES39_E04340	cyanate hydratase	LVEALGLPAELADELTVPPLK	ü	ü
33	SPLC1_S380310	NIES39_L01870	cytochrome b6	DALGNDVVVSQFVATHNVGDR	ü			3	3	down	up
	SPLC1_S380310	NIES39_L01870	cytochrome b6	GPAPLSLALVHTEVVDDKVSFIPWTETDFR	ü	ü	ü
	SPLC1_S380310	NIES39_L01870	cytochrome b6	VSFIPWTETDFR	ü
34	SPLC1_S205200	NIES39_A07940	cytochrome c biogenesis protein	MSETLQTQLYEIAQFANtLVR	ü	ü		1	1	up	down
35	SPLC1_S540320	NIES39_M01840	diguanylate cyclase	LRHSAsHDSLTDLWNR		ü		4	3	down	down
	SPLC1_S540320	NIES39_M01840	diguanylate cyclase	LtDSVDsHILARLGGDEFTILLENIRDIQEAIDVAER			ü
	SPLC1_S540320	NIES39_M01840	diguanylate cyclase	LTDsVDsHILARLGGDEFTILLENIRDIQEAIDVAER			ü
	SPLC1_S540320	NIES39_M01840	diguanylate cyclase	MDAIAEGIETAEQLHHLQNFK	ü	ü	ü
36	SPLC1_S270810	NIES39_J05180	DNA-binding protein	AILDLAFSAISQEIESGQPVVVR	ü	ü	ü	2	2	up	up
	SPLC1_S270810	NIES39_J05180	DNA-binding protein	AILDLAFSAISQEIEsGQPVVVRGLGK		ü
37	SPLC1_S500400	NIES39_O04160	DNA-cytosine methyltransferase	FVEQLKPDYIIIENVTGLLSRK	ü			2	2	up	down
	SPLC1_S500400	NIES39_O04160	DNA-cytosine methyltransferase	TVGFAWENWLEYQGK	ü	ü	ü
38	SPLC1_S430280	NIES39_O01770	D-tyrosyl-tRNA(Tyr) deacylase	sVQDIGGELLVVSQFTLYGDCR		ü	ü	3	1	down	up
	SPLC1_S430280	NIES39_O01770	D-tyrosyl-tRNA(Tyr) deacylase	SVQDIGGELLVVsQFTLYGDCR	ü
	SPLC1_S430280	NIES39_O01770	D-tyrosyl-tRNA(Tyr) deacylase	SVQDIGGELLVVSQFTLyGDCR	ü		ü
39	SPLC1_S270450	NIES39_J05470	elongation factor G	ASPVLLEPMMKVEVEVPEDFIGNVIGDLNSR	ü			8	8	up	down
	SPLC1_S270450	NIES39_J05470	elongation factor G	ATLVDGSYHEVDSSEMAFK	ü
	SPLC1_S270450	NIES39_J05470	elongation factor G	EFKVEANIGAPQVAYR	ü	ü
	SPLC1_S270450	NIES39_J05470	elongation factor G	GQYGHVVIELEPGEPGSGFEFVSK		ü
	SPLC1_S270450	NIES39_J05470	elongation factor G	INIIDTPGHVDFTIEVER	ü	ü	ü
	SPLC1_S270450	NIES39_J05470	elongation factor G	LLDAVVDYLPAPTEVPPIK	ü
	SPLC1_S270450	NIES39_J05470	elongation factor G	LLEAVAETDEALMEK		ü
	SPLC1_S270450	NIES39_J05470	elongation factor G	VEVEVPEDFIGNVIGDLNSR	ü	ü
40	SPLC1_S205600	NIES39_A08300	F0F1 ATP synthase subunit A	NIQTIPSGIQNFMEYALEFIR		ü	ü	2	2	up	up
	SPLC1_S205600	NIES39_A08300	F0F1 ATP synthase subunit A	YIQPTPILLPINILEDFTKPLSLSFR	ü	ü	ü
41	SPLC1_S205580	NIES39_A08280	F0F1 ATP synthase subunit B'	EAAYQEIEQNKIEAR		ü	ü	2	2	down	down
	SPLC1_S205580	NIES39_A08280	F0F1 ATP synthase subunit B'	LILDKLLGAGMIG	ü	ü	ü
42	SPLC1_S205560	NIES39_A08260	F0F1 ATP synthase subunit delta	ILFLAEIAQEYLALLR		ü	ü	3	3	down	up
	SPLC1_S205560	NIES39_A08260	F0F1 ATP synthase subunit delta	NFLMLLVDR	ü	ü	ü
	SPLC1_S205560	NIES39_A08260	F0F1 ATP synthase subunit delta	SLIDLLK	ü	ü	ü
43	SPLC1_S010850	NIES39_H00700	F0F1 ATP synthase subunit epsilon	EAYNQAQAAVEAANAGGNVQEQMK	ü	ü	ü	2	2	up	up
	SPLC1_S010850	NIES39_H00700	F0F1 ATP synthase subunit epsilon	VIAPDQTVWDDTAQEVILPSTTGQLGILSDHAPLLTALDPGVMR	ü	ü	ü
44	SPLC1_S205540	NIES39_A08240	F0F1 ATP synthase subunit gamma	FVSLISSRPVTQTLLPLDLQGLEAQDDEVFR	ü		ü	3	3	up	up
	SPLC1_S205540	NIES39_A08240	F0F1 ATP synthase subunit gamma	VSSATDEILAWFESGAVDR	ü	ü
	SPLC1_S205540	NIES39_A08240	F0F1 ATP synthase subunit gamma	VSVEPEALAQDMIFEQDPVEILNALLPLFLTNQLLR	ü	ü
45	SPLC1_S100860	NIES39_Q00670	ferredoxin--nitrite reductase	AHFREEELEVI		ü		4	4	down	down
	SPLC1_S100860	NIES39_Q00670	ferredoxin--nitrite reductase	ESVIIYVNPEHR	ü
	SPLC1_S100860	NIES39_Q00670	ferredoxin--nitrite reductase	GLEGEIVSVLTDWNGRPITPNLPVIVQFNPK	ü	ü
	SPLC1_S100860	NIES39_Q00670	ferredoxin--nitrite reductase	MSLGGRTTIAATSVGIFTEIHELEFMKVGDR	ü	ü	ü
46	SPLC1_S010530	NIES39_H01080	gas vesicle protein GvpN	VAVTPEEAQTIVTLVQQFR	ü	ü		1	1	up	down
47	SPLC1_S270380	NIES39_J05540	glutamate synthase	LWDLKPFVDANNSDSANLDNVMELLVR			ü	3	2	up	down
	SPLC1_S270380	NIES39_J05540	glutamate synthase	tIVYKGMVRSAVLGEFYR	ü	ü
	SPLC1_S270380	NIES39_J05540	glutamate synthase	TIVyKGMVRSAVLGEFYR	ü	ü	ü
48	SPLC1_S510950	NIES39_O06700	glycosyl transferase	ILALVPGGIGDQILFFPTLDDLK	ü	ü	ü	2	2	up	down
	SPLC1_S510950	NIES39_O06700	glycosyl transferase	NSLADWGNLIGIVR		ü
49	SPLC1_S082010	NIES39_E02970	histidine kinase	LAAEIASRAKSEFLATMSHEIR		ü		4	3	down	down
	SPLC1_S082010	NIES39_E02970	histidine kinase	LVHAPSSSSIFHItKLMSR		ü	ü
	SPLC1_S082010	NIES39_E02970	histidine kinase	LVHAPSSSSIFHITKLMsR		ü
	SPLC1_S082010	NIES39_E02970	histidine kinase	VTVSGRDYGTLSFLSYQPR	ü	ü	ü
50	SPLC1_S230960	NIES39_L00910	histidine kinase	IGLVSAPPEVFLKtPsEMDEATQK	ü	ü	ü	4	2	down	up
	SPLC1_S230960	NIES39_L00910	histidine kinase	IGLVSAPPEVFLKTPsEMDEAtQK		ü
	SPLC1_S230960	NIES39_L00910	histidine kinase	IVtYLQSsQQELISVNR	ü
	SPLC1_S230960	NIES39_L00910	histidine kinase	IVTYLQssQQELISVNR	ü	ü
51	SPLC1_S040030	NIES39_D03400	hydrogenase accessory protein HypB	LNsAVIVGDLETDNDAQRLR			ü	1	1	down	up
52	SPLC1_S260960	ARTHRO_390015	hydroxymethylbilane synthase	EDPADALVVHENHRDKQLDtLPPGAVVGTSSLR		ü		2	2	down	down
	SPLC1_S260960	ARTHRO_390015	hydroxymethylbilane synthase	LTLTGMVASLDGK	ü	ü	ü
53	SPLC1_S032240	NIES39_D01130	hypothetical protein	VLGQISDSSLLGQMSGLLK	ü	ü		1	1	down	down
54	SPLC1_S032630	ARTHRO_1120002}}	hypothetical protein	TLLLDFPDDLANLSPYQRCER	ü	ü	ü	1	1	up	down
55	SPLC1_S051730	SPLC1_S051870	hypothetical protein	FNGDGTLVWAQSIGGSDLDSGNGIAVDDAGNVYATGSFSsR	ü			1	1	up	down
56	SPLC1_S100360	NIES39_Q00240	hypothetical protein	KSSFEVYCDNNPEAAECR		ü		3	3	down	down
	SPLC1_S100360	NIES39_Q00240	hypothetical protein	KSSFEVYCDNNPEAAECRLYDD		ü
	SPLC1_S100360	NIES39_Q00240	hypothetical protein	MNNNIDEIIEQERVEAR	ü	ü	ü
57	SPLC1_S102530	NIES39_Q02510	hypothetical protein	IHVLSEMNKTIACSVAK	ü	ü	ü	2	2	up	down
	SPLC1_S102530	NIES39_Q02510	hypothetical protein	LPGITGDIATLVDGTLQSLGLYQQK	ü	ü
58	SPLC1_S130380	NIES39_R00890	hypothetical protein	KYSIADMDsTSGDLAVETYEIVAEMITKEVALGGQVASMR	ü		ü	3	1	down	down
	SPLC1_S130380	NIES39_R00890	hypothetical protein	KYSIADMDStSGDLAVETYEIVAEMITKEVALGGQVASMR		ü
	SPLC1_S130380	NIES39_R00890	hypothetical protein	KYSIADMDSTSGDLAVETYEIVAEMItKEVALGGQVASMR	ü	ü	ü
59	SPLC1_S171520	NIES39_A02180	hypothetical protein	FIPAFGSAIAASWAFAYTGALGEATCVyFGDLMGGK	ü	ü	ü	2	1	down	up
	SPLC1_S171520	NIES39_A02180	hypothetical protein	FIPAFGsAIAASWAFAYTGALGEATCVYFGDLMGGK		ü
60	SPLC1_S202870	NIES39_A05660	hypothetical protein	IWTFEQVQGILyVVVPIRMtVIR	ü			4	2	up	down
	SPLC1_S202870	NIES39_A05660	hypothetical protein	LDMGGLLVyAPVAPTPECIRLVNELVAEYGEVR	ü	ü
	SPLC1_S202870	NIES39_A05660	hypothetical protein	LDMGGLLVYAPVAPtPECIRLVNELVAEYGEVR	ü
	SPLC1_S202870	NIES39_A05660	hypothetical protein	LDMGGLLVYAPVAPTPECIRLVNELVAEyGEVR		ü
61	SPLC1_S204340	NIES39_A07200	hypothetical protein	IDVNQALEEMDELLEDFKR	ü	ü	ü	2	2	down	up
	SPLC1_S204340	NIES39_A07200	hypothetical protein	LLEKPNLGPLRIDVNQALEEMDELLEDFKR			ü
62	SPLC1_S207640	NIES39_K03430	hypothetical protein	TNPAVLDEFLEQQADSLPVQLLTQIR	ü	ü	ü	1	1	up	up
63	SPLC1_S370770	NIES39_B00650	hypothetical protein	DGVVEEIRGDV	ü	ü		4	4	up	down
	SPLC1_S370770	NIES39_B00650	hypothetical protein	KMQVEILLR		ü	ü
	SPLC1_S370770	NIES39_B00650	hypothetical protein	MQVEILLR	ü	ü
	SPLC1_S370770	NIES39_B00650	hypothetical protein	WKEEAQQQLQAQINQLDSQLQQLEMQGQR	ü		ü
64	SPLC1_S530360	NIES39_C02120	hypothetical protein	EFTQDPIsFLGGFVSSVLRLNLSEDPVKSWLEK			ü	3	2	up	up
	SPLC1_S530360	NIES39_C02120	hypothetical protein	EFTQDPISFLGGFVSSVLRLNLSEDPVKsWLEK			ü
	SPLC1_S530360	NIES39_C02120	hypothetical protein	EFTQDPISFLGGFVSSVLR	ü	ü	ü
65	SPLC1_S120070	SPLC1_S530570	hypothetical protein	QLVDLTDAKIVyPITFEERK	ü	ü	ü	2	1	up	down
	SPLC1_S120070	SPLC1_S530570	hypothetical protein	QLVDLtDAKIVYPITFEERK		ü
66	SPLC1_S533420	NIES39_M01540	hypothetical protein	DVAIDFWGK		ü		2	2	up	down
	SPLC1_S533420	NIES39_M01540	hypothetical protein	NLIENNLQDGLTVIADAFPDLGSPQDAGGNIFR	ü	ü
67	SPLC1_S541440	NIES39_M02630	hypothetical protein	ALAEGLYEQIENILSNGLSELGK	ü	ü	ü	2	2	up	down
	SPLC1_S541440	NIES39_M02630	hypothetical protein	ALAEGLYEQIENILSNGLSELGKFDAEQR	ü
68	SPLC1_S560130	NIES39_F00520	hypothetical protein	ALEQLLAGFVANR	ü			3	3	up	down
	SPLC1_S560130	NIES39_F00520	hypothetical protein	TSGLLGFYGELIR	ü	ü	ü
	SPLC1_S560130	NIES39_F00520	hypothetical protein	YLQILNAHGYNLMEQLVLDSGIDQFRDDITR	ü
69	SPLC1_S510820	NIES39_O06510	IMP dehydrogenase	LGVTVDIIADLHPINPFNFVMESYAERyPFIYEEQLGR	ü			2	1	up	down
	SPLC1_S510820	NIES39_O06510	IMP dehydrogenase	LGVTVDIIADLHPINPFNFVMESYAERYPFIyEEQLGR	ü
70	SPLC1_S205080	NIES39_A07830	isoaspartyl peptidase	GGVEtVRKSLYQVITEVYGLLEK		ü		2	2	up	up
	SPLC1_S205080	NIES39_A07830	isoaspartyl peptidase	SLYQVITEVYGLLEK	ü	ü	ü
71	SPLC1_S207170	NIES39_K02910	ketol-acid reductoisomerase	DAGLTVYPVDEAAKIADLIMILLPDEVQK		ü		3	3	down	down
	SPLC1_S207170	NIES39_K02910	ketol-acid reductoisomerase	DSGMNVIVGLYPGSK		ü
	SPLC1_S207170	NIES39_K02910	ketol-acid reductoisomerase	IADLIMILLPDEVQK	ü	ü	ü
72	SPLC1_S060060	NIES39_D06730	lysophospholipase	IIAGEVEPTSGEVIKPSSLHIAYLTQEFEVDPARtVREEFWR	ü		ü	3	2	up	down
	SPLC1_S060060	NIES39_D06730	lysophospholipase	IIAGEVEPTSGEVIKPSSLHIAYLtQEFEVDPARTVREEFWR		ü
	SPLC1_S060060	NIES39_D06730	lysophospholipase	MLRLEHISKIYPtGtILK	ü	ü
73	SPLC1_S207550	NIES39_K03280	membrane protein	IVSLSSIAGAITIAALMIItGQPLPYQIFAIAAGtYVIWRHR	ü		ü	2	1	up	down
	SPLC1_S207550	NIES39_K03280	membrane protein	IVSLSSIAGAITIAALMIItGQPLPyQIFAIAAGTYVIWRHR	ü		ü
74	SPLC1_S541250	NIES39_M02510	membrane protein	LSNMQSLEQQVETLLETVVNR	ü	ü	ü	1	1	up	up
75	SPLC1_S410530		MULTISPECIES: HNH endonuclease	LLEAVEKVAQFCESENPQVSQKLR			ü	2	2	down	up
	SPLC1_S410530		MULTISPECIES: HNH endonuclease	QVIAAQLPDGsALVEFVR			ü
76	SPLC1_S033520		MULTISPECIES: transposase	TPEPKPEPKPEPKPEPVAAK	ü	ü		2	2	up	down
	SPLC1_S033520		MULTISPECIES: transposase	TPEPKPEPKPEPKPEPVAAKPPEPKPEPKPEPKPEPVAAKPPEPKPEPK	ü
77	SPLC1_S102450	NIES39_Q02600	NAD(P) transhydrogenase subunit alpha	EGELDLNFADDILDGACVTHGGEIR	ü	ü	ü	5	5	down	down
	SPLC1_S102450	NIES39_Q02600	NAD(P) transhydrogenase subunit alpha	FVDVTLEEDTVAEGGYAK	ü
	SPLC1_S102450	NIES39_Q02600	NAD(P) transhydrogenase subunit alpha	LGAIVEAFDIRPEVK	ü	ü
	SPLC1_S102450	NIES39_Q02600	NAD(P) transhydrogenase subunit alpha	LWGEANILLK	ü	ü
	SPLC1_S102450	NIES39_Q02600	NAD(P) transhydrogenase subunit alpha	NLSALLQLMVTK	ü	ü	ü
78	SPLC1_S203630	NIES39_A06480	NAD-dependent dehydratase	GYEVGILDNLVR	ü	ü		2	2	up	down
	SPLC1_S203630	NIES39_A06480	NAD-dependent dehydratase	NTNLLDLGLQPHYLSDSLLDSLLNFAIK	ü		ü
79	SPLC1_S205420	NIES39_A08140	NADH dehydrogenase subunit J	ILMPEDWVGWPLR	ü	ü		1	1	down	down
80	SPLC1_S200300	NIES39_A03300	nucleoside-diphosphate kinase	EIALWFKDEELVSWEPSLK		ü	ü	5	5	up	down
	SPLC1_S200300	NIES39_A03300	nucleoside-diphosphate kinase	GFTLVGLK	ü
	SPLC1_S200300	NIES39_A03300	nucleoside-diphosphate kinase	GLIGEIIK		ü
	SPLC1_S200300	NIES39_A03300	nucleoside-diphosphate kinase	IIGATNPLNAEPGTLR	ü
	SPLC1_S200300	NIES39_A03300	nucleoside-diphosphate kinase	TFLAIKPDGVQR		ü
81	SPLC1_S542340		peptidase	LASENYMKIYsHQyNISSVALR	ü	ü	ü	4	4	down	down
	SPLC1_S542340		peptidase	MNKSIEDKVVLVTGIAGFIGSAVAR			ü
	SPLC1_S542340		peptidase	VVGIDNLSTGLLENIPDEVDFIQGDVQDEK	ü		ü
	SPLC1_S542340		peptidase	VVLVtGIAGFIGSAVARLLISKNQK			ü
82	SPLC1_S510570	NIES39_O06280	peptidase S8	GFVVIDPLGR	ü	ü		4	4	down	down
	SPLC1_S510570	NIES39_O06280	peptidase S8	GVTVSVLDTGVHGDHPALKDR		ü
	SPLC1_S510570	NIES39_O06280	peptidase S8	LTWGLELLEIPK	ü	ü	ü
	SPLC1_S510570	NIES39_O06280	peptidase S8	WGWGLIKPWEALQALK	ü		ü
83	SPLC1_S051200	NIES39_D07450	peptidyl-prolyl cis-trans isomerase	ILSINEGDILASIPDAR	ü	ü		1	1	up	down
84	SPLC1_S170590	NIES39_A01270	peptidyl-prolyl cis-trans isomerase	LQDFLANILR	ü	ü	ü	2	2	up	down
	SPLC1_S170590	NIES39_A01270	peptidyl-prolyl cis-trans isomerase	NLSDPQAFQTWLDENRLTYK	ü	ü
85	SPLC1_S300440	NIES39_L02390	peptidyl-prolyl cis-trans isomerase	TSNLITDVPLLNGFINTLNR	ü	ü	ü	1	1	down	down
86	SPLC1_S031850	NIES39_D00650	peptidylprolyl isomerase	GAGGVIPPNATLIFDVELLK	ü	ü	ü	2	2	up	down
	SPLC1_S031850	NIES39_D00650	peptidylprolyl isomerase	LIIPADLGYGAR	ü	ü
87	SPLC1_S361200	NIES39_M00250	peroxiredoxin	EISAAYNVLDPEAGIALR	ü			3	3	up	down
	SPLC1_S361200	NIES39_M00250	peroxiredoxin	GLFIIDKDGIIQHATINNLAFGR	ü	ü
	SPLC1_S361200	NIES39_M00250	peroxiredoxin	VGLAAPDFTATAVIDQEFK	ü	ü	ü
88	SPLC1_S201490	NIES39_A04370	phosphate permease	IGLPVSTTQAVVGAIIGWNQFSGSITDTDTLIK	ü	ü	ü	3	2	down	up
	SPLC1_S201490	NIES39_A04370	phosphate permease	LsGRTFFHRWQLAEALAEESESWQFQPPITR			ü
	SPLC1_S201490	NIES39_A04370	phosphate permease	LSGRTFFHRWQLAEALAEESESWQFQPPItR			ü
89	SPLC1_S100810	NIES39_Q00650	phosphoenolpyruvate synthase	ALILDTPFPPELEEAIVSYYR	ü	ü		5	5	up	up
	SPLC1_S100810	NIES39_Q00650	phosphoenolpyruvate synthase	ELFSDLDVEDMPNLR	ü	ü
	SPLC1_S100810	NIES39_Q00650	phosphoenolpyruvate synthase	LAEWAVIIENHYSTVR	ü
	SPLC1_S100810	NIES39_Q00650	phosphoenolpyruvate synthase	LEFIIANHIK	ü	ü	ü
	SPLC1_S100810	NIES39_Q00650	phosphoenolpyruvate synthase	VYEGLVPFDVNETVLDNLPK		ü
90	SPLC1_S240360	NIES39_K02580	phosphoglycerate dehydrogenase	IGSHVASAAKAMGMKLLAYDPFISQDR		ü		5	5	up	up
	SPLC1_S240360	NIES39_K02580	phosphoglycerate dehydrogenase	LVDLDLLIR	ü	ü	ü
	SPLC1_S240360	NIES39_K02580	phosphoglycerate dehydrogenase	SAVNIPGLYPDALEQLKPYLQLAETLGNLVsQLVGGR			ü
	SPLC1_S240360	NIES39_K02580	phosphoglycerate dehydrogenase	VLVSDPIDQVGLDIISQVAQVDVK	ü
	SPLC1_S240360	NIES39_K02580	phosphoglycerate dehydrogenase	VNYVNATIEAK		ü
91	SPLC1_S271390	NIES39_L03080	phosphoketolase	ESLAATAILR	ü	ü		7	7	up	up
	SPLC1_S271390	NIES39_L03080	phosphoketolase	FINVVDLFK	ü	ü	ü
	SPLC1_S271390	NIES39_L03080	phosphoketolase	FNLVIDVIDRVPK	ü	ü
	SPLC1_S271390	NIES39_L03080	phosphoketolase	GNINTPLELAIENQVDRFNLVIDVIDRVPK	ü		ü
	SPLC1_S271390	NIES39_L03080	phosphoketolase	SYQPEELFDENGTLIPELK	ü	ü	ü
	SPLC1_S271390	NIES39_L03080	phosphoketolase	TWMGEFLEEDLDGSELAADGR	ü		ü
	SPLC1_S271390	NIES39_L03080	phosphoketolase	YAVEVPKPGQSEAENTRPLGNFLR	ü	ü
92	SPLC1_S051390	NIES39_D07330	phosphopyruvate hydratase	GNPTVEAEVILEDGTR	ü			4	4	up	down
	SPLC1_S051390	NIES39_D07330	phosphopyruvate hydratase	LIDLTMIELDGTPNK	ü	ü	ü
	SPLC1_S051390	NIES39_D07330	phosphopyruvate hydratase	VNQIGTLTETLDTIELAK	ü	ü	ü
	SPLC1_S051390	NIES39_D07330	phosphopyruvate hydratase	YLFFK		ü
93	SPLC1_S033230	NIES39_D02020	photosystem I reaction center subunit XII	IVSIEPMTTDNTVSEAEGE	ü	ü		2	2	down	down
	SPLC1_S033230	NIES39_D02020	photosystem I reaction center subunit XII	QNDETDKTEYQIR	ü	ü
94	SPLC1_S033250	NIES39_D02040	photosystem I reaction center subunit XII	ATAEYTVAYEQLSGQLQR	ü	ü		6	6	down	down
	SPLC1_S033250	NIES39_D02040	photosystem I reaction center subunit XII	FIELNYK			ü
	SPLC1_S033250	NIES39_D02040	photosystem I reaction center subunit XII	LTSAESLLR	ü
	SPLC1_S033250	NIES39_D02040	photosystem I reaction center subunit XII	LTWEVAR	ü	ü
	SPLC1_S033250	NIES39_D02040	photosystem I reaction center subunit XII	VELRPNFTEGDVQAVIWAAYR	ü	ü	ü
	SPLC1_S033250	NIES39_D02040	photosystem I reaction center subunit XII	VVVVQKPTQLTPR		ü
95	SPLC1_S082540	NIES39_C04520	photosystem I reaction center subunit XII	IVKVELATGKPGTNTGLL			ü	3	3	down	down
	SPLC1_S082540	NIES39_C04520	photosystem I reaction center subunit XII	LVPYDNWFR			ü
	SPLC1_S082540	NIES39_C04520	photosystem I reaction center subunit XII	VTACVPSQTRIRtQR			ü
96	SPLC1_S040420	SPLC1_S010920	photosystem II D2 protein (photosystem q(a) protein)	AAEDPEFETFYTK	ü	ü		5	5	down	down
	SPLC1_S040420	SPLC1_S010920	photosystem II D2 protein (photosystem q(a) protein)	AWMAPADQPHQNFVFPEEVLPR	ü	ü
	SPLC1_S040420	SPLC1_S010920	photosystem II D2 protein (photosystem q(a) protein)	GWFDVLDDWLK	ü	ü	ü
	SPLC1_S040420	SPLC1_S010920	photosystem II D2 protein (photosystem q(a) protein)	GWFDVLDDWLKR	ü	ü	ü
	SPLC1_S040420	SPLC1_S010920	photosystem II D2 protein (photosystem q(a) protein)	NILLNEGIR	ü	ü	ü
97	SPLC1_S510440	NIES39_O06150	photosystem II manganese-stabilizing protein	DGIDFQPITVLLPGGEQVPFLFTIK	ü	ü	ü	10	9	up	down
	SPLC1_S510440	NIES39_O06150	photosystem II manganese-stabilizing protein	DPSLLTYDDIR	ü	ü
	SPLC1_S510440	NIES39_O06150	photosystem II manganese-stabilizing protein	DPSLLTYDDIR		ü
	SPLC1_S510440	NIES39_O06150	photosystem II manganese-stabilizing protein	FTEKDGIDFQPITVLLPGGEQVPFLFTIK	ü	ü	ü
	SPLC1_S510440	NIES39_O06150	photosystem II manganese-stabilizing protein	FTYSLDQVR		ü
	SPLC1_S510440	NIES39_O06150	photosystem II manganese-stabilizing protein	GLASGYDNAVALPATADEEDYVNANVK	ü	ü
	SPLC1_S510440	NIES39_O06150	photosystem II manganese-stabilizing protein	GLVATSQPGLTSINTSTDFSGDFNVPSYR	ü	ü	ü
	SPLC1_S510440	NIES39_O06150	photosystem II manganese-stabilizing protein	NTGLAVNCPSLPETAR		ü
	SPLC1_S510440	NIES39_O06150	photosystem II manganese-stabilizing protein	VDGETGEIAGIFESEQPSDNDLGAK	ü		ü
	SPLC1_S510440	NIES39_O06150	photosystem II manganese-stabilizing protein	VDGETGEIAGIFESEQPSDNDLGAKEAVEVK	ü	ü	ü
98	SPLC1_S100320	NIES39_Q00210	photosystem II protein PsbQ	DLDLFLSKFPQV	ü	ü	ü	3	3	up	down
	SPLC1_S100320	NIES39_Q00210	photosystem II protein PsbQ	QQAAISYQEALKDLDLFLSK	ü
	SPLC1_S100320	NIES39_Q00210	photosystem II protein PsbQ	QQAAISYQEALKDLDLFLSKFPQV	ü		ü
99	SPLC1_S410810	NIES39_J03950	photosystem II reaction center protein H	LRPLNSEYGK	ü	ü		2	2	up	down
	SPLC1_S410810	NIES39_J03950	photosystem II reaction center protein H	TWLGDR	ü	ü
100	SPLC1_S230610	NIES39_L00330	polyribonucleotide nucleotidyltransferase	IDPDLIGLVIGPGGK	ü			2	2	up	up
	SPLC1_S230610	NIES39_L00330	polyribonucleotide nucleotidyltransferase	ILTDIQGIEDFLGDMDFK	ü	ü	ü
101	SPLC1_S410130	NIES39_L02120	pyridine nucleotide-disulfide oxidoreductase	IFGITGYCESLEKIAAR	ü	ü		2	1	up	down
	SPLC1_S410130	NIES39_L02120	pyridine nucleotide-disulfide oxidoreductase	IFGITGYCESLEKIAARR			ü
102	SPLC1_S081580	NIES39_E02570	ribose-5-phosphate isomerase	LGSTFLLPVEVMPMAMTPVMAAITK	ü	ü		1	1	down	down
103	SPLC1_S240080	NIES39_K02830	ribulose bisphosphate carboxylase small chain	EVMAEIDECR	ü	ü		6	6	down	down
	SPLC1_S240080	NIES39_K02830	ribulose bisphosphate carboxylase small chain	EVMAEIDECRR	ü	ü	ü
	SPLC1_S240080	NIES39_K02830	ribulose bisphosphate carboxylase small chain	EVMAEIDECRREYPK		ü
	SPLC1_S240080	NIES39_K02830	ribulose bisphosphate carboxylase small chain	LPLFNATSVR	ü	ü
	SPLC1_S240080	NIES39_K02830	ribulose bisphosphate carboxylase small chain	RYETLSYLPPLTDAQTQK	ü	ü
	SPLC1_S240080	NIES39_K02830	ribulose bisphosphate carboxylase small chain	YETLSYLPPLTDAQTQK	ü	ü
104	SPLC1_S511270	NIES39_O06990	ribulose-phosphate 3-epimerase	FVPNITIGPLIVDAIRPVTK	ü	ü	ü	2	2	down	down
	SPLC1_S511270	NIES39_O06990	ribulose-phosphate 3-epimerase	SVVIAPSILSADFSR		ü
105	SPLC1_S080410	NIES39_E01580	RNP-1 like RNA-binding protein	GFAFVEMNTEEEEIHAIEELDGAEWMGR	ü	ü	ü	1	1	up	down
106	SPLC1_S520680	NIES39_C03060	SAM-dependent methyltransferase	ELLDTLDPFLYVLLER			ü	5	4	down	up
	SPLC1_S520680	NIES39_C03060	SAM-dependent methyltransferase	GFTIPDVFAALK	ü
	SPLC1_S520680	NIES39_C03060	SAM-dependent methyltransferase	LPVFLPIHLDSGIAACLLPLWER	ü	ü	ü
	SPLC1_S520680	NIES39_C03060	SAM-dependent methyltransferase	TARVsLHPQLANPQsREDLINCITNHKPFEISK	ü
	SPLC1_S520680	NIES39_C03060	SAM-dependent methyltransferase	TARVSLHPQLANPQsREDLINCITNHKPFEIsK	ü
107	SPLC1_S081680	NIES39_E02670	serine--tRNA ligase	DLESQIISLLLPLPNLPSDTTPEGK	ü	ü		2	2	down	down
	SPLC1_S081680	NIES39_E02670	serine--tRNA ligase	LVADAEGILQALK	ü	ü
108	SPLC1_S520970	NIES39_C02750	short-chain dehydrogenase/reductase SDR	TLASSAVGGILDMIHHVEEIAPLK			ü	2	2	down	up
	SPLC1_S520970	NIES39_C02750	short-chain dehydrogenase/reductase SDR	TLASSAVGGILDMIHHVEEIAPLKR	ü	ü	ü
109	SPLC1_S203940	NIES39_A06770	sulfate adenylyltransferase	AELLDKADTLPR		ü		2	2	up	down
	SPLC1_S203940	NIES39_A06770	sulfate adenylyltransferase	FVGVLELTQK	ü	ü	ü
110	SPLC1_S040300	NIES39_D03600	sulfotransferase	LNSAEIEFSGWVLGK		ü		2	2	down	down
	SPLC1_S040300	NIES39_D03600	sulfotransferase	TLPAIAVEILQGEK	ü	ü	ü
111	SPLC1_S550600	NIES39_G00780	thiol reductase thioredoxin	LNTDENPQVASQYGIR		ü		5	5	down	down
	SPLC1_S550600	NIES39_G00780	thiol reductase thioredoxin	MVAPVVEEIAEQYDGQIK	ü	ü	ü
	SPLC1_S550600	NIES39_G00780	thiol reductase thioredoxin	MVAPVVEEIAEQYDGQIKVVK			ü
	SPLC1_S550600	NIES39_G00780	thiol reductase thioredoxin	SIPTLMIFK	ü	ü	ü
	SPLC1_S550600	NIES39_G00780	thiol reductase thioredoxin	STLANTLEKYL	ü
112	SPLC1_S080610	NIES39_E01730	transcription termination factor NusA	NLTIVEQASNQDHQISLK	ü			4	3	up	down
	SPLC1_S080610	NIES39_E01730	transcription termination factor NusA	TVQIDTQFSEDYFDNFDVELDVEEEGFRVLAK	ü		ü
	SPLC1_S080610	NIES39_E01730	transcription termination factor NusA	WsPDPSIYIANALSPARVDEVR	ü
	SPLC1_S080610	NIES39_E01730	transcription termination factor NusA	WSPDPSIYIANALsPARVDEVR	ü
113	SPLC1_S361230	NIES39_M00310	translation initiation factor IF-3	MAVDLEEHAEVQQSPK	ü			2	2	up	down
	SPLC1_S361230	NIES39_M00310	translation initiation factor IF-3	MAVDLEEHAEVQQSPKQEGR		ü
114	SPLC1_S040050	NIES39_D03420	type I glyceraldehyde-3-phosphate dehydrogenase	AVTLVLPELK	ü	ü		3	3	down	down
	SPLC1_S040050	NIES39_D03420	type I glyceraldehyde-3-phosphate dehydrogenase	HPDIQFVGINDLVPADALAYLLK	ü	ü	ü
	SPLC1_S040050	NIES39_D03420	type I glyceraldehyde-3-phosphate dehydrogenase	VIQDNFGLAEGLMTTVHSLTATQPTVDGPSR	ü
115	SPLC1_S203810	NIES39_A06620	type I restriction endonuclease subunit R	IFDSVIVISDR		ü		2	2	down	down
	SPLC1_S203810	NIES39_A06620	type I restriction endonuclease subunit R	LQAVRyKQsFDK	ü	ü	ü
116	SPLC1_S430100	NIES39_O01630	UDP-glucose 6-dehydrogenase	AGVEHGDILFIAVGTPPLPTGESDTR			ü	3	3	down	up
	SPLC1_S430100	NIES39_O01630	UDP-glucose 6-dehydrogenase	ALGLMQELYQPIVDR	ü
	SPLC1_S430100	NIES39_O01630	UDP-glucose 6-dehydrogenase	DAPALNLIEQLSR	ü	ü	ü
117	SPLC1_S020210	NIES39_E04060	universal stress protein UspA	IAEDINADLLLLGSPDR	ü	ü	ü	3	3	down	up
	SPLC1_S020210	NIES39_E04060	universal stress protein UspA	IAEDINADLLLLGSPDRRPTVAK	ü	ü	ü
	SPLC1_S020210	NIES39_E04060	universal stress protein UspA	SFIDIDRLLGNSLSDYVR	ü	ü	ü
118	SPLC1_S532160	NIES39_C00230	Xaa-Pro aminopeptidase	FGLGFLRLNRPLAPGMLVTIEPGFYQVPAILNHPSNRETYR	ü	ü		2	2	up	down
	SPLC1_S532160	NIES39_C00230	Xaa-Pro aminopeptidase	GQVTELVEK	ü
				322 Peptides				322	292
