# Supplementary material for: Revealing the key point of the temperature stress response of Arthrospira platensis C1 at the interconnection of C- and N- metabolism by proteome analyses and PPI networking
Source: BMC Mol Cell Biol. 2020 Jun 12;21:43. doi: 10.1186/s12860-020-00285-y (PMC7291507; doi:10.1186/s12860-020-00285-y)
Supplement: Supplementary file 3 — Additional file 3. List of 101 proteins after the threshold filtering. [file 12860_2020_285_MOESM3_ESM.xlsx]

## Sheet: delete duplicate protein
	Additional file 3
No.	Locus_tag	Locus_tag of ortholog in A. platensis group	Phosphoprotein name	Peptide sequence	#Phosphopeptides	#Unique phosphopeptides	P-sites	#P-sites				Temp			Function category
								pS	pT	pY	Total	22°C	35°C	40°C
1	SPLC1_S060320	NIES39_D06450	30S ribosomal protein S3	KYIQKNLsNAGISDVR	1	1	S48s	1			1	ü			Translation (Protein Synthesis)
2	SPLC1_S205000	NIES39_A07760	4-hydroxy-3-methylbut-2-en-1-yl diphosphate synthase	MQTLPIttPTASQPSVDTVIHRR	3	3	T7t T8t		2		6			ü	Other categories
	SPLC1_S205000	NIES39_A07760	4-hydroxy-3-methylbut-2-en-1-yl diphosphate synthase	TMVEYVACPsCGRtLFNLEEVLHK			S316s T320t	1	1					ü
	SPLC1_S205000	NIES39_A07760	4-hydroxy-3-methylbut-2-en-1-yl diphosphate synthase	VGNITIGGGyPVVVQSMINEDtMDIEGSVASIR			Y39y T51t		1	1				ü
3	SPLC1_S204840	NIES39_A07560	5-methyltetrahydropteroyltriglutamate--homocysteine S-methyltransferase	LPEPLRsVLSFAEQKLVEITLLADWADR	1	1	S342s	1			1	ü			Unclassified
4	SPLC1_S542080	NIES39_N00220	ABC transporter ATP-binding protein	IFLQEQVSSLATVLLtYLFVLFR	2	2	T298t		1		3	ü			Unclassified
	SPLC1_S542080	NIES39_N00220	ABC transporter ATP-binding protein	LsELsRGYSIKLLEILNGIR			S208s S211s	2						ü
5	SPLC1_S600380	NIES39_J00660	ABC transporter ATP-binding protein	LIVADEPTTSLDVTVSAQILQELtRLCRER	2	1	T194t		1		2	ü		ü	Unclassified
	SPLC1_S600380	NIES39_J00660	ABC transporter ATP-binding protein	LIVADEPTTsLDVTVSAQILQELTRLCRER			S180s	1						ü
6	SPLC1_S533080	NIES39_L05870	ABC transporter permease	IGPRtYLEISESQVR	2	1	T141t		1		2			ü	Unclassified
	SPLC1_S533080	NIES39_L05870	ABC transporter permease	IGPRTYLEISEsQVR			S148s	1						ü
7	SPLC1_S270130	NIES39_J05970	acetyl-coenzyme A synthetase	INISYNCLDRHLTtWRK	1	1	T65t		1		1	ü			Energy metabolism
8	SPLC1_S034030	NIES39_D02980	adenylosuccinate lyase	LKtWLQVEIAACEAQAELGYIPEsAVEEIQAKANFDLAR	3	2	T22t S43s	1	1		5	ü			Purines, pyrimidines, nucleosides, and nucleotides
	SPLC1_S034030	NIES39_D02980	adenylosuccinate lyase	VEAIACQKLGLQPDtAsTQVISR			T208t S210s	1	1				ü
	SPLC1_S034030	NIES39_D02980	adenylosuccinate lyase	VEAIACQKLGLQPDTAstQVISR			S210s T211t	0	1				ü
9	SPLC1_S171100	NIES39_A01770	adenylyl-sulfate kinase	IGFVsHLLTRNGVIVFVsAISPYREIR	1	1	S77s S90s	2			2	ü			Amino acid biosynthesis
10	SPLC1_S371160	NIES39_A00060	aldolase	ILLAGFDGyPGDDPRNEEMQHLLTIYEDCHQsLPLLSITPTR	2	1	Y488y S511s	1		1	4		ü		Not in COGs
	SPLC1_S371160	NIES39_A00060	aldolase	ILLAGFDGYPGDDPRNEEMQHLLTIYEDCHQSLPLLsITPtR			S516s T520t	1	1				ü
11	SPLC1_S630130	NIES39_J00490	allophycocyanin subunit beta	QAAsQLFGDLPELIRPGGNAYtTR	2	2	S57s T75t	1	1		3	ü			Photosynthesis and respiration
	SPLC1_S630130	NIES39_J00490	allophycocyanin subunit beta	YLDRDAIDSLKSYFVTGtAR			T35t		1			ü
12	SPLC1_S081620	NIES39_E02610	ATPase	IEENItHYLEIPFIVGQDIQDAVALGLLDIEDLSGWELyFWR	1	1	T75t Y108y		1	1	2			ü	Not in COGs
13	SPLC1_S103060	ARTHRO_1610028	ATPase	EIAELEKLNLPIFTLVLDGLGMAAKDILIsHHLSDQQLWER	2	1	S336s	1			2			ü	Not in COGs
	SPLC1_S103060	ARTHRO_1610028	ATPase	EIAELEKLNLPIFTLVLDGLGMAAKDILISHHLsDQQLWER			S340s	1						ü
14	SPLC1_S031430	NIES39_D00260	ATP-dependent Clp protease ATP-binding subunit ClpC	IIGRGSGFVAVEIPFtPR	1	1	T81t		1		1	ü			Not in COGs
15	SPLC1_S300410	NIES39_L02420	ATP-dependent DNA helicase PcrA	sRENILEVANHLIQINtTRIDK	2	1	S340S T356t	1	1		3	ü			DNA metabolism
	SPLC1_S300410	NIES39_L02420	ATP-dependent DNA helicase PcrA	sRENILEVANHLIQINTtRIDK			S340s T357t	0	1			ü
16	SPLC1_S102760	NIES39_Q02320	beta-ketoacyl-[acyl-carrier-protein] synthase II	ALStRNDDPLHACRPFDVGR	1	1	T214t		1		1	ü			Fatty acid, phospholipid and sterol metabolism
17	SPLC1_S080450	NIES39_E01620	C4-dicarboxylate ABC transporter	RNILGYAATGVATAAALAACNPQNtSPAVQSDSLPRVR	2	1	T28t		1		2	ü			Not in COGs
	SPLC1_S080450	NIES39_E01620	C4-dicarboxylate ABC transporter	RNILGYAATGVATAAALAACNPQNTsPAVQSDSLPRVR			S29s	1				ü
18	SPLC1_S220070	NIES39_K04800	carbon dioxide concentrating mechanism protein CcmM	AVEEIIQRPDGRVSATPGPsAASPAPSsR	2	1	S440s S448s	2			3	ü			Photosynthesis and respiration
	SPLC1_S220070	NIES39_K04800	carbon dioxide concentrating mechanism protein CcmM	AVEEIIQRPDGRVSATPGPSAASPAPssR			S447s S448s	1				ü
19	SPLC1_S031940	NIES39_D00910	catabolite gene activator protein	VADILLFLAEGQGKTTEsGTtIPNLPHR	2	1	S179s T182t	1	1		3	ü			Not in COGs
	SPLC1_S031940	NIES39_D00910	catabolite gene activator protein	VADILLFLAEGQGKTTESGttIPNLPHR			T181t T182t		1			ü
20	SPLC1_S208940	NIES39_K04600	cell division protein FtsH	LAEEIVFGEEEVTTGAsNDLQQVTRVAR	2	1	S486s	1			2	ü			Cellular processes
	SPLC1_S208940	NIES39_K04600	cell division protein FtsH	LAEEIVFGEEEVTTGASNDLQQVtRVAR			T493t		1			ü
21	SPLC1_S520480	NIES39_C03290	cell wall hydrolase/autolysin	GVTVFHIAyNsQRKK	1	1	Y100y S102s	1		1	2		ü		Unclassified
22	SPLC1_S031040	NIES39_C05520	CHAT domain-containing protein	LGLDKDLsGTLTNLGVARLtQAEMGIDPTANLER	2	1	S404s T416t	1	1		3			ü	Not in COGs
	SPLC1_S031040	NIES39_C05520	CHAT domain-containing protein	LGLDKDLsGTLTNLGVARLTQAEMGIDPtANLER			S404s T425t	0	1					ü
23	SPLC1_S020050	NIES39_E04200	chromosome segregation ATPase	KTLFCtVPHPNKDVPYGTLK	1	1	T581t		1		1	ü			Not in COGs
24	SPLC1_S270780	NIES39_J05210	chromosome segregation ATPase	ttLFLDFWAQLLPDAKFLLIYR	1	1	T110t T111t		2		2	ü			Unclassified
25	SPLC1_S033270	NIES39_D02060	C-phycocyanin beta chain	LDAVNRITsNASTIVSNAAR	2	1	S46s	1			2			ü	Not in COGs
	SPLC1_S033270	NIES39_D02060	C-phycocyanin beta chain	LDAVNRITSNAStIVSNAAR			T50t		1					ü
26	SPLC1_S411240	NIES39_J03600	CRISPR-associated protein	ILEIsQGLQLLRPMDVMTAAAALPESIEQGKPDLAR	2	1	S220s	1			2	ü	ü	ü	Unknown
	SPLC1_S411240	NIES39_J03600	CRISPR-associated protein	ILEISQGLQLLRPMDVMTAAAALPEsIEQGKPDLAR			S241s	1				ü	ü	ü
27	SPLC1_S030460	NIES39_C04920	cytosine deaminase	NGASVsASIPDYSELDDLITSHFTE	1	1	S429s	1			1		ü	ü	Not in COGs
28	SPLC1_S540080	NIES39_K01310	DEAD/DEAH box helicase	KDIPsLFTYNEALVISDGTTARIGsLTADR	2	1	S183s S203s	2			3	ü			Not in COGs
	SPLC1_S540080	NIES39_K01310	DEAD/DEAH box helicase	KDIPSLFTYNEALVISDGTTARIGsLtADR			S203s T205t	0	1			ü
29	SPLC1_S540320	NIES39_M01840	diguanylate cyclase	LRHSAsHDSLTDLWNR	3	2	S755s	1			4		ü		Unclassified
	SPLC1_S540320	NIES39_M01840	diguanylate cyclase	LtDSVDsHILARLGGDEFTILLENIRDIQEAIDVAER			T821t S826s	1	1					ü
	SPLC1_S540320	NIES39_M01840	diguanylate cyclase	LTDsVDsHILARLGGDEFTILLENIRDIQEAIDVAER			S823s S826s	1						ü
30	SPLC1_S520390	NIES39_C03380	dihydrolipoyl dehydrogenase	LALKVTPGsPVLIELADAKtK	1	1	S276s T287t	1	1		2	ü			Energy metabolism
31	SPLC1_S040930	NIES39_D04210	DNA recombination/repair protein RecA	ITGNIGKsGCTVIFLNQLR	2	2	S188s	1			2	ü			Not in COGs
	SPLC1_S040930	NIES39_D04210	DNA recombination/repair protein RecA	IAEFDIIFGQGISTIGCLIDLAEEtGVIKRK			T284t		1			ü
32	SPLC1_S270810	NIES39_J05180	DNA-binding protein	AILDLAFSAISQEIEsGQPVVVRGLGK	1	1	S38s	1			1		ü		Not in COGs
33	SPLC1_S082430	NIES39_E03620	DNA-directed RNA polymerase subunit beta	ICPIETPEGPNAGLIGSLATHARVNPYGFIETPyYPVENGRVR	1	1	Y490y			1	1			ü	Transcription
34	SPLC1_S500940	NIES39_O04630	forkhead-associated protein	SLRESNPPIVDGKLLPVGEEPLNNGsHIQLGNIDFK	1	1	S94s	1			1			ü	Unclassified
35	SPLC1_S010550	NIES39_H01070	gas vesicle protein GvpC	EFVRsLQKETATFLEESAQSR	1	1	S86s	1			1	ü			Not in COGs
36	SPLC1_S207820	NIES39_K03570	general secretion pathway protein GspD	IDDNGFVTMRINPEVSsPGTQVPVGNNsFFLRVFR	3	2	S673s S684s	2			4			ü	Not in COGs
	SPLC1_S207820	NIES39_K03570	general secretion pathway protein GspD	IDDNGFVTMRINPEVSSPGtQVPVGNNsFFLRVFR			T676t S684s	0	1					ü
	SPLC1_S207820	NIES39_K03570	general secretion pathway protein GspD	ISLDIENEPVQEVFNYVLRLtGLQANR			T309t		1					ü
37	SPLC1_S052060	NIES39_D06800	glucose-1-phosphate adenylyltransferase	LIDIPISNCINSEILKIYILTQFNsASLNR	3	2	S67s	1			3			ü	Not in COGs
	SPLC1_S052060	NIES39_D06800	glucose-1-phosphate adenylyltransferase	LIDIPISNCINSEILKIYILTQFNSAsLNR			S69s	1						ü
	SPLC1_S052060	NIES39_D06800	glucose-1-phosphate adenylyltransferase	DFVQRHIDTGADItLSVLPVDEK			T154t		1					ü
38	SPLC1_S100740	NIES39_Q00590	glucose-6-phosphate isomerase	AVSLYASLVNINAyHQPGVEAGKK	1	1	Y446y			1	1	ü			Energy metabolism
39	SPLC1_S270380	NIES39_J05540	glutamate synthase	tIVYKGMVRSAVLGEFYR	2	1	T234t		1		2	ü	ü		Amino acid biosynthesis
	SPLC1_S270380	NIES39_J05540	glutamate synthase	TIVyKGMVRSAVLGEFYR			Y237y			1		ü	ü	ü
40	SPLC1_S550970	NIES39_G01100	glutathione S-transferase	LVDyQNLYPYLRDIyQLPEVAETCNLEVIKR	3	2	Y276y Y287y			2	4	ü			Hypothetical
	SPLC1_S550970	NIES39_G01100	glutathione S-transferase	LVDYQNLYPYLRDIyQLPEVAEtCNLEVIKR			Y287y T295t		1	0		ü
	SPLC1_S550970	NIES39_G01100	glutathione S-transferase	KSGsPLPPGAIVRLGK			S13s	1					ü
41	SPLC1_S230930	NIES39_L00870	glutathione-disulfide reductase	LIVEtNTDRVLGAHMVGK	2	1	T394t		1		2	ü			Unclassified
	SPLC1_S230930	NIES39_L00870	glutathione-disulfide reductase	LIVETNtDRVLGAHMVGK			T396t		1			ü
42	SPLC1_S011160	NIES39_H00400	glycosyl transferase family 1	KPGLIGAyFPEALTLYQELEEAAK	1	1	Y237y			1	1			ü	Not in COGs
43	SPLC1_S208970	NIES39_K04620	glycosyl transferase family 2	SVLEILDVFGyPLVEDtYATSEK	2	2	Y250y T256t		1	1	4		ü	ü	Unclassified
	SPLC1_S208970	NIES39_K04620	glycosyl transferase family 2	LttMLLERGNFIPNYFADFNLKPLFCSRAELFHLFLQSR			T1535t T1536t		2				ü
44	SPLC1_S360520	NIES39_L06160	GMP synthetase	ILGEVtAEKLNILRDADFIVR	1	1	T433t		1		1			ü	Purines, pyrimidines, nucleosides, and nucleotides
45	SPLC1_S370390	NIES39_B00930	GTP-binding protein	ITKLMGFEGLSRIDLESSSAGNLVAVAGFSDANIGETItCPNEPQALPLIR	1	1	T289t		1		1			ü	Translation (Protein Synthesis)
46	SPLC1_S041070	NIES39_D04330	histidine kinase	INEAWKQtQVNHHPFKEEYR	7	7	T598t		1		8	ü			Regulatory functions
	SPLC1_S041070	NIES39_D04330	histidine kinase	IRGVPYLKTHsISNVAWDEATEK			S1136s	1				ü
	SPLC1_S041070	NIES39_D04330	histidine kinase	LAIDHSAIVAVTDASGVItYVNNR			T837t		1			ü
	SPLC1_S041070	NIES39_D04330	histidine kinase	LDLNYTSIRPLCQsSIAFIK			S1482s	1				ü
	SPLC1_S041070	NIES39_D04330	histidine kinase	MIGtNVDITESKQAEsDR			T793t S805s	1	1			ü
	SPLC1_S041070	NIES39_D04330	histidine kinase	NGSIYWTESTIVPFLNsHK			S911s	1				ü
	SPLC1_S041070	NIES39_D04330	histidine kinase	YVKVNDTELQWLGYsREQLLGR			S976s	1				ü
47	SPLC1_S082010	NIES39_E02970	histidine kinase	LVHAPSSSSIFHITKLMsR	1	1	S210s	1			1		ü	ü	Not in COGs
48	SPLC1_S520300	NIES39_C03450	histidine kinase	ILAsMQIGsQRIRQLVLSLR	2	1	S566s S571s	2			3	ü			Not in COGs
	SPLC1_S520300	NIES39_C03450	histidine kinase	ILAsMQIGSQRIRQLVLsLR			S566s S580s	1						ü
49	SPLC1_S260960	ARTHRO_390015	hydroxymethylbilane synthase	EDPADALVVHENHRDKQLDtLPPGAVVGTSSLR	1	1	T127t		1		1		ü		Not in COGs
50	SPLC1_S010050	NIES39_J00220	hypothetical protein	MSQLATFKIPEYSVEsK	1	1	S16s	1			1			ü	Not in COGs
51	SPLC1_S041340	NIES39_E00520	hypothetical protein	GsQPGLFLNLIEELSKEPK	1	1	S209s	1			1		ü		Not in COGs
52	SPLC1_S082570	NIES39_C04480	hypothetical protein	LtVHKSQQAAINLVQGLPPGVQLNLSSSDGHAYSFRIDsIEVR	1	1	T1309t S1346s	1	1		2		ü		Not in COGs
53	SPLC1_S200030	NIES39_A03130	hypothetical protein	YNTIRWsTSFNSPFSGYGPSHVNPLTGQILDADMVIESQAIDSLR	2	1	S358s	1			2			ü	Not in COGs
	SPLC1_S200030	NIES39_A03130	hypothetical protein	YNTIRWSTsFNSPFSGYGPSHVNPLTGQILDADMVIESQAIDSLR			S360s	1						ü
54	SPLC1_S204780	NIES39_A07620	hypothetical protein	GAQVtLVLTLEGVRIASRNQPLDLR	2	1	T82t		1		2	ü			Unclassified
	SPLC1_S204780	NIES39_A07620	hypothetical protein	GAQVTLVLtLEGVRIASRNQPLDLR			T86t		1			ü
55	SPLC1_S206440	NIES39_B00100	hypothetical protein	SLNLIAStFTLAVVtKR	1	1	T469t T476t		2		2	ü			Not in COGs
56	SPLC1_S208680	NIES39_K04310	hypothetical protein	VRASYIsGQSLER	1	1	S1009s	1			1	ü			Unknown
57	SPLC1_S240700	ARTHRO_250012	hypothetical protein	LVLsPVPEGIIGAKLVENIKHsLELTNDQQK	1	1	S315s S333s	2			2	ü			Unclassified
58	SPLC1_S270760	NIES39_J05250	hypothetical protein	ALYLNPPNQAEIQtHLQEVQDKQR	1	1	T381t		1		1	ü		ü	Not in COGs
59	SPLC1_S271150	NIES39_L03330	hypothetical protein	sGEYNGsVGFTLSARSIQPLTIRCR	4	2	S134s S140s	2			6		ü		Not in COGs
	SPLC1_S271150	NIES39_L03330	hypothetical protein	SGEYNGsVGFTLSARSIQPLtIRCR			S140s T154t	0	1				ü
	SPLC1_S271150	NIES39_L03330	hypothetical protein	VtGFGVELAIAGPHGKILEtGTQNISTRLPENGVYR			T166t T184t		2					ü
	SPLC1_S271150	NIES39_L03330	hypothetical protein	VTGFGVELAIAGPHGKILEtGtQNISTRLPENGVYR			T184t T186t		1					ü
60	SPLC1_S271420	NIES39_L03050	hypothetical protein	LEALIALSYLGEtR	4	3	T1527t		1		5	ü			Unclassified
	SPLC1_S271420	NIES39_L03050	hypothetical protein	GtIFSDRQLYQPGEAIALTGVAYYLQNGELQPDK			T605t		1					ü
	SPLC1_S271420	NIES39_L03050	hypothetical protein	LIPGAYHVHyLVRSVTPGEFIWPGAEAyLQYNPEEFGR			Y1839y Y1857y			2				ü
	SPLC1_S271420	NIES39_L03050	hypothetical protein	LIPGAYHVHYLVRSVTPGEFIWPGAEAyLQyNPEEFGR			Y1857y Y1860y			1				ü
61	SPLC1_S371150	NIES39_A00280	hypothetical protein	WDEAIATYQKTIELNANQYQSyQYLGNLLLR	2	2	Y237y			1	2	ü		ü	Unclassified
	SPLC1_S371150	NIES39_A00280	hypothetical protein	LAFAtVIDVFIANK			T901t		1			ü
62	SPLC1_S371190	NIES39_A00040	hypothetical protein	IYSLLTGRGNNtLMDK	1	1	T14t		1		1	ü			Not in COGs
63	SPLC1_S411050	NIES39_J03700	hypothetical protein	GANLtGSDLRYTNLNGVRLsGAK	2	1	T138t S153s	1	1		3		ü		Hypothetical
	SPLC1_S411050	NIES39_J03700	hypothetical protein	GANLTGsDLRYTNLNGVRLsGAK			S140s S153s	1					ü
64	SPLC1_S411070	NIES39_J03690	hypothetical protein	ETRLANGVFNLELEANSIHVNPWLNVASNLGNLPPEtREK	1	1	T773t		1		1		ü		Unknown
65	SPLC1_S411450	NIES39_J03410	hypothetical protein	MQRDADGLPYIPAKsLTGILR	1	1	S15s	1			1	ü			Unknown
66	SPLC1_S530360	NIES39_C02120	hypothetical protein	EFTQDPIsFLGGFVSSVLRLNLSEDPVKSWLEK	2	1	S17s	1			2			ü	Hypothetical
	SPLC1_S530360	NIES39_C02120	hypothetical protein	EFTQDPISFLGGFVSSVLRLNLSEDPVKsWLEK			S38s	1						ü
67	SPLC1_S533240	NIES39_M01410	hypothetical protein	IIAItYPGSCFGMRNLALGyGRVSR	2	1	T88t Y103y		1	1	3			ü	Hypothetical
	SPLC1_S533240	NIES39_M01410	hypothetical protein	IIAITYPGsCFGMRNLALGyGRVSR			S92s Y103y	1		0				ü
68	SPLC1_S600310	NIES39_J00730	hypothetical protein	LEVNENISRAQSRDPEsFVVEVK	3	2	S190s	1			4	ü			Unclassified
	SPLC1_S600310	NIES39_J00730	hypothetical protein	NsIRDGDTVyVILEKPQEQPEGDRPLPWQPVAVSNQRPDNLPENQIAIR			S104s Y112y	1		1			ü
	SPLC1_S600310	NIES39_J00730	hypothetical protein	NSIRDGDtVyVILEKPQEQPEGDRPLPWQPVAVSNQRPDNLPENQIAIR			T110t Y112y		1	0			ü
69	SPLC1_S205080	NIES39_A07830	isoaspartyl peptidase	GGVEtVRKSLYQVITEVYGLLEK	1	1	T27t		1		1		ü		Not in COGs
70	SPLC1_S270610	NIES39_J05350	LL-diaminopimelate aminotransferase	AAIAAYLTsEsDRQKLNDIYQHR	1	1	S287s S289s	2			2	ü			Unclassified
71	SPLC1_S201470	NIES39_A04350	magnesium chelatase	GTLVSDRPFRsPHHSASGPSLVGGGSYPKPGEIsLAHR	2	1	S273s S296s	2			3		ü		Not in COGs
	SPLC1_S201470	NIES39_A04350	magnesium chelatase	GTLVSDRPFRSPHHSAsGPSLVGGGSYPKPGEIsLAHR			S279s S296s	1					ü
72	SPLC1_S034020	NIES39_D02970	mechanosensitive ion channel protein MscS	ILMsIVAAVENPDTLR	2	2	S106s	1			2	ü			Not in COGs
	SPLC1_S034020	NIES39_D02970	mechanosensitive ion channel protein MscS	LDNRSILEVTSQPTIsPDHPQDFDVQQRVQR			S84s	1						ü
73	SPLC1_S170420	NIES39_A01110	molecular chaperone GroEL	ALERGMDILAEsVAVtLGPK	1	1	S25s T29t	1	1		2		ü	ü	Cellular processes
74	SPLC1_S430110	NIES39_O01640	NAD-dependent dehydratase	ILVTGGAGFIGsHLIDR	1	1	S14s	1			1		ü		Cell envelope
75	SPLC1_S412190	NIES39_O00860	nitrate ABC transporter inner membrane subunit	ILFPATVPyIFTGLK	1	1	Y337y			1	1			ü	Transport and binding proteins
76	SPLC1_S102510	NIES39_Q02530	oxidoreductase	IHGFENLYIADGSLLCTAPGVNPQGsIMAIARR	1	1	S456s	1			1	ü		ü	Unclassified
77	SPLC1_S230060	NIES39_K05120	peptidase M16	VMNtYLGNGLSSRLFVELREK	1	1	T276t		1		1		ü		Not in COGs
78	SPLC1_S543530	NIES39_O00100	peptidase M61	IIHEVsNLFSGLPYDRYVFLLHLSSQGYGGLEHK	2	1	S233s	1			2		ü		Hypothetical
	SPLC1_S543530	NIES39_O00100	peptidase M61	IIHEVSNLFsGLPYDRYVFLLHLSSQGYGGLEHK			S237s	1					ü
79	SPLC1_S080210	NIES39_E01430	peptidoglycan-binding domain 1 protein	LQDFLGtNLRYDVKAINADAGLsR	1	1	T272t S288s	1	1		2			ü	Not in COGs
80	SPLC1_S201490	NIES39_A04370	phosphate permease	LsGRTFFHRWQLAEALAEESESWQFQPPITR	2	1	S445s	1			2			ü	Not in COGs
	SPLC1_S201490	NIES39_A04370	phosphate permease	LSGRTFFHRWQLAEALAEESESWQFQPPItR			T473t		1					ü
81	SPLC1_S102200	NIES39_Q02830	phosphoenolpyruvate carboxylase	NGtIIPLGLLQVsLLQRLR	1	1	T953t S963s	1	1		2	ü		ü	Not in COGs
82	SPLC1_S541610	NIES39_M02780	phosphoglucomutase, alpha-D-glucose phosphate-specific	EsGIKIGVDPLGGSNIGYWEPIAER	1	1	S203s	1			1			ü	Central intermediary metabolism
83	SPLC1_S240360	NIES39_K02580	phosphoglycerate dehydrogenase	SAVNIPGLYPDALEQLKPYLQLAETLGNLVsQLVGGR	1	1	S353s	1			1			ü	Amino acid biosynthesis
84	SPLC1_S532500	NIES39_B01040	phosphoglycerate mutase 23-bisphosphoglycerate-independent	IsDAVSDGTIQNNPALSKVCEEVR	1	1	S83s	1			1	ü			Energy metabolism
85	SPLC1_S170060	NIES39_A00830	photosystem I reaction center subunit X	QGQSVDQQGLELPQIYFNAtIARQKFVMKPGLSsSEK	3	1	T272t S286s	1	1		3	ü	ü		Not in COGs
	SPLC1_S170060	NIES39_A00830	photosystem I reaction center subunit X	QGQSVDQQGLELPQIYFNAtIARQKFVMKPGLSSsEK			T272t S287s	1	0			ü
	SPLC1_S170060	NIES39_A00830	photosystem I reaction center subunit X	QGQSVDQQGLELPQIYFNATIARQKFVMKPGLSssEK			S286s S287s	0					ü
86	SPLC1_S082540	NIES39_C04520	photosystem I reaction center subunit XII	VTACVPSQTRIRtQR	1	1	T18t		1		1			ü	Photosynthesis and respiration
87	SPLC1_S370130	NIES39_M00550	preprotein translocase subunit SecA	VWKVAAGIFPTELsVEtQEKLR	1	1	S569s T572t	1	1		2	ü			Not in COGs
88	SPLC1_S240060	NIES39_K02850	ribulose-bisphosphate carboxylase large subunit	LEGEKGItMGFVDLMR	1	1	T343t		1		1		ü		Not in COGs
89	SPLC1_S030090	NIES39_E03970	RND transporter	EVERYEDLSsQGVVSRQELEtR	3	1	S232s T243t	1	1		3	ü	ü		Not in COGs
	SPLC1_S030090	NIES39_E03970	RND transporter	EVERYEDLsSQGVVSRQELEtR			S231s T243t	1	0				ü
	SPLC1_S030090	NIES39_E03970	RND transporter	EVERYEDLssQGVVSRQELETR			S231s S232s	0						ü
90	SPLC1_S520680	NIES39_C03060	SAM-dependent methyltransferase	TARVsLHPQLANPQsREDLINCITNHKPFEISK	2	1	S335s S345s	2			3	ü			Hypothetical
	SPLC1_S520680	NIES39_C03060	SAM-dependent methyltransferase	TARVSLHPQLANPQsREDLINCITNHKPFEIsK			S345s S362s	1				ü
91	SPLC1_S032990	NIES39_D01700	serine/threonine protein kinase	LPQDLAMDPGtAEILWRQDAPEVsVGLANVLDK	1	1	T233t S246s	1	1		2	ü	ü		Not in COGs
92	SPLC1_S160130	NIES39_A00650	short-chain dehydrogenase/reductase SDR	KSPQTIVVMLHPGtTDTQLSQPFQKNVAPENLFAVNR	2	1	T194t		1		2		ü		Not in COGs
	SPLC1_S160130	NIES39_A00650	short-chain dehydrogenase/reductase SDR	KSPQTIVVMLHPGTTDtQLSQPFQKNVAPENLFAVNR			T197t		1				ü
93	SPLC1_S590410	NIES39_J01420	single-stranded-DNA-specific exonuclease RecJ	LVEALYMALPGVsQQPLENLLDLVAIGLIADLVEITGDCR	2	1	S225s	1			2		ü		DNA metabolism
	SPLC1_S590410	NIES39_J01420	single-stranded-DNA-specific exonuclease RecJ	LVEALYMALPGVSQQPLENLLDLVAIGLIADLVEItGDCR			T248t		1				ü
94	SPLC1_S300390	NIES39_L02440	tail length tape measure protein	IAVGDNLDGLWMIsSLsRR	2	1	S534s S537s	2			3		ü	ü	Not in COGs
	SPLC1_S300390	NIES39_L02440	tail length tape measure protein	IAVGDNLDGLWMISsLsRR			S535s S537s	1						ü
95	SPLC1_S360430	NIES39_L06080	thioredoxin	VDLSQRPFTLTSPEREIstHSIIIATGATAKR	2	1	S107s T108t	1	1		3			ü	Not in COGs
	SPLC1_S360430	NIES39_L06080	thioredoxin	VDLSQRPFTLTSPEREIStHsIIIATGATAKR			T108t S110s	1	0					ü
96	SPLC1_S080610	NIES39_E01730	transcription termination factor NusA	WsPDPSIYIANALSPARVDEVR	2	1	S308s	1			2	ü			Not in COGs
	SPLC1_S080610	NIES39_E01730	transcription termination factor NusA	WSPDPSIYIANALsPARVDEVR			S320s	1				ü
97	SPLC1_S203810	NIES39_A06620	type I restriction endonuclease subunit R	LQAVRyKQsFDK	1	1	Y606y S609s	1		1	2	ü	ü	ü	DNA metabolism
98	SPLC1_S050970	ARTHRO_980007	type I restriction-modification system deoxyribonuclease	ItNLVFLRRVNsR	1	1	T787t S797s	1	1		2	ü			Not in COGs
99	SPLC1_S171140	NIES39_A01800	UDP-glucose--tetrahydrobiopterin glucosyltransferase	LQPIAQNQDRDSLITIPENSVLGNMWEyGR	1	1	Y93y			1	1	ü			Energy metabolism
100	SPLC1_S361020	NIES39_L06590	UvrD/REP helicase	LIEILAQDsSNNSDLDNLNLVR	2	1	S317s	1			2		ü		Not in COGs
	SPLC1_S361020	NIES39_L06590	UvrD/REP helicase	LIEILAQDSSNNsDLDNLNLVR			S321s	1					ü
101	SPLC1_S041630	NIES39_E00180	Zn-dependent hydrolase	IEAIAtPGHtDSHITYLVNGDRILTGDSLLIR	2	1	T110t T114t		2		3		ü		Hypothetical
	SPLC1_S041630	NIES39_E00180	Zn-dependent hydrolase	IEAIAtPGHTDSHITYLVNGDRILtGDSLLIR			T110t T129t		1				ü
					169	124		110	87	20	217
