# Supplementary material for: Revealing the key point of the temperature stress response of Arthrospira platensis C1 at the interconnection of C- and N- metabolism by proteome analyses and PPI networking
Source: BMC Mol Cell Biol. 2020 Jun 12;21:43. doi: 10.1186/s12860-020-00285-y (PMC7291507; doi:10.1186/s12860-020-00285-y)
Supplement: Supplementary file 9 — Additional file 9. Protein-protein interaction analyses of the proteins of interest by using yeast two-hybrid system (Y2H). [file 12860_2020_285_MOESM9_ESM.xlsx]

## Sheet: SI9
Additional file 9
No.	Bait (pGBKT7-)		Prey (pGADT7-)		Y2H results
	Locus tag	Protein name	Locus tag	Protein name	Growth on QDO/X/A plate (Triplicates)	Colonies growth on QDO/X/A plate
	Positive control	pGBKT7-53	Positive control	pGADT7- T-SV40	(+) Blue colonies
	Negative control	pGBKT7-Lamin C	Negative control	pGADT7- T-SV40	(-) White colonies
1	SPLC1_S490280	Response regulator receiver modulated diguanylate cyclase (PleD)	SPLC1_S041070	Multi-sensor Hybrid Histidine Kinase	(+) Blue colonies
2	SPLC1_S490280	Response regulator receiver modulated diguanylate cyclase (PleD)	SPLC1_S041070_S976A	Multi-sensor Hybrid Histidine Kinase (Mutant S976A )	(-) White colonies
3	SPLC1_S490280	Response regulator receiver modulated diguanylate cyclase (PleD)	SPLC1_S270460	Elongation factor Tu (EfTu)	(+) Blue colonies
4	SPLC1_S490280_T489A	Response regulator receiver modulated diguanylate cyclase (PleD) (Mutant T489A)			(+) Blue colonies
5	SPLC1_S490280	Response regulator receiver modulated diguanylate cyclase (PleD)	SPLC1_S032670	Similar two-component sensor histidine kinase	(+) Blue colonies
6	SPLC1_S490280_T489A	Response regulator receiver modulated diguanylate cyclase (PleD) (Mutant T489A)			(+) Blue colonies
7	SPLC1_S490280	Response regulator receiver modulated diguanylate cyclase (PleD)	SPLC1_S540750	Similar sensory box histidine kinase/response regulator (Hik21)	(+) Blue colonies
8	SPLC1_S490280	Response regulator receiver modulated diguanylate cyclase (PleD)	SPLC1_S360070	Putative two-component hybrid sensor and regulator	(+) Blue colonies
9	SPLC1_S081620	multi-sensor hybrid histidine kinase	SPLC1_S240280	Serine/threonine protein kinase with TPR repeat protein	(+) Blue colonies
10			SPLC1_S240280_S254A	Serine/threonine protein kinase with TPR repeat protein (Mutant S254A)	(-) White colonies
11	SPLC1_S170420	GroEL1	SPLC1_S240280	Serine/threonine protein kinase with TPR repeat protein	(-) White colonies
12	SPLC1_S542180	GroEL2	SPLC1_S240280	Serine/threonine protein kinase with TPR repeat protein	(-) White colonies
13	SPLC1_S240280	Serine/threonine protein kinase with TPR repeat protein	SPLC1_S540750	Similar sensory box histidine kinase/response regulator (Hik21)	(+) Blue colonies
14	SPLC1_S240280	Serine/threonine protein kinase with TPR repeat protein	SPLC1_S041070	Multi-sensor Hybrid Histidine Kinase	(+) Blue colonies
15	SPLC1_S240280	Serine/threonine protein kinase with TPR repeat protein	SPLC1_S081620	Multi-sensor hybrid histidine kinase	(+) Blue colonies
