# Supplementary material for: Revealing the key point of the temperature stress response of Arthrospira platensis C1 at the interconnection of C- and N- metabolism by proteome analyses and PPI networking
Source: BMC Mol Cell Biol. 2020 Jun 12;21:43. doi: 10.1186/s12860-020-00285-y (PMC7291507; doi:10.1186/s12860-020-00285-y)
Supplement: Supplementary file 16 — Additional file 16. List of the 527 phosphorylated proteins after filtering by the high stringency criteria. [file 12860_2020_285_MOESM16_ESM.xlsx]

## Sheet: All Tempรวม
	Additional file 16
No.	Locus_tag	Locus_tag of ortholog in A. platensis group	Phosphoprotein name	Peptide sequence	P-sites	#Phosphopeptides	#Unique phosphopeptides	#P-sites				Temp			Function category
								pS	pT	pY	Total	22°C	35°C	40°C
1	SPLC1_S051340	NIES39_D07390	16S rRNA processing protein RimM	IVAAQGLDGEMRVYPNsDFPERFIEPGtR	S26s T37t	1	1	1	1		2			ü	Translation (Protein Synthesis)
2	SPLC1_S170370	NIES39_A01060	2-isopropylmalate synthase	LELVQVSCGNNARPTAtVTLR	T427t	3	2		1		3	ü			Amino acid biosynthesis
	SPLC1_S170370	NIES39_A01060	2-isopropylmalate synthase	tPQGQELTDAATGTGPVDAVYKAINR	T432t				1					ü
	SPLC1_S170370	NIES39_A01060	2-isopropylmalate synthase	TPQGQELtDAATGTGPVDAVYKAINR	T439t				1					ü
3	SPLC1_S060560	NIES39_D06240	2-isopropylmalate synthase/homocitrate synthase family protein	IVISDQSGLsNVLAKARNYGINLER	S355s	1	1	1			1	ü			Amino acid biosynthesis
4	SPLC1_S060320	NIES39_D06450	30S ribosomal protein S3	KYIQKNLsNAGISDVR	S48s	1	1	1			1	ü			Translation (Protein Synthesis)
5	SPLC1_S630020	NIES39_J00560	34-dihydroxy-2-butanone 4-phosphate synthase	MTEPTsTPPFKFDPVEDALADLKAGR	S6s	2	1	1			2		ü		Biosynthesis of cofactors, prosthetic groups, and carriers
	SPLC1_S630020	NIES39_J00560	34-dihydroxy-2-butanone 4-phosphate synthase	MTEPTStPPFKFDPVEDALADLKAGR	T7t			1					ü
6	SPLC1_S102760	NIES39_Q02320	3-oxoacyl-(acyl-carrier-protein) synthase	ALStRNDDPLHACRPFDVGR	T214t	1	1		1		1	ü			Fatty acid, phospholipid and sterol metabolism
	SPLC1_S102760	NIES39_Q02320	3-oxoacyl-(acyl-carrier-protein) synthase	VVVTGLGAITPIGNTITEYWEGLLTGR								ü
7	SPLC1_S011240	NIES39_H00320	4Fe-4S ferredoxin iron-sulfur binding domain protein	ARSYVFTPEAVAPLIFQtGVDAIEIHtQSDR	T172t T181t	2	1		2		3	ü			Hypothetical
	SPLC1_S011240	NIES39_H00320	4Fe-4S ferredoxin iron-sulfur binding domain protein	ARSYVFTPEAVAPLIFQTGVDAIEIHtQsDR	T181t S183s			1	0			ü
8	SPLC1_S205000	NIES39_A07760	4-hydroxy-3-methylbut-2-en-1-yl diphosphate synthase	MQTLPIttPTASQPSVDTVIHRR	T7t T8t	3	3		2		6			ü	Other categories
	SPLC1_S205000	NIES39_A07760	4-hydroxy-3-methylbut-2-en-1-yl diphosphate synthase	TMVEYVACPsCGRtLFNLEEVLHK	S316s T320t			1	1					ü
	SPLC1_S205000	NIES39_A07760	4-hydroxy-3-methylbut-2-en-1-yl diphosphate synthase	VGNITIGGGyPVVVQSMINEDtMDIEGSVASIR	Y39y T51t				1	1				ü
	SPLC1_S205000	NIES39_A07760	4-hydroxy-3-methylbut-2-en-1-yl diphosphate synthase	MLFTYGDTPEGMVESALEFIR										ü
9	SPLC1_S204840	AmaxDRAFT_0843	5-methyltetrahydropteroyltriglutamate--homocysteine S-methyltransferase	LPEPLRsVLSFAEQKLVEITLLADWADR	S342s	1	1	1			1	ü			Unclassified
10	SPLC1_S080180	NIES39_E01400	ABC transporter related protein	LsPAtIRQLVEERLEMVGLPNICDR	S112s T115t	1	1	1	1		2		ü		Transport and binding proteins
11	SPLC1_S081410	NIES39_E02410	ABC transporter related protein	LsGGQRQRIGIAR	S509s	1	1	1			1			ü	Unclassified
12	SPLC1_S081640	NIES39_E02630	ABC transporter related protein	INGsEQTLRAVIPADLLWEsEQVK	S314s S330s	1	1	2			2	ü			Unclassified
13	SPLC1_S300470	NIES39_L03770	ABC transporter related protein	RtRAsLEDVFLTLTAQEEATIAR	T275t S278s	2	1	1	1		4	ü			Transport and binding proteins
	SPLC1_S300470	NIES39_L03770	ABC transporter related protein	RTRASLEDVFLtLtAQEEATIAR	T285t T287t				2			ü
14	SPLC1_S500780	NIES39_O04470	ABC transporter related protein	IVELNPIHQLFNNPQHPYTKGLLACRPtLEtRR	T315t T318t	1	1		2		2			ü	Transport and binding proteins
15	SPLC1_S542080	NIES39_N00220	ABC transporter related protein	IFLQEQVSSLATVLLtYLFVLFR	T298t	2	2		1		3	ü			Unclassified
	SPLC1_S542080	NIES39_N00220	ABC transporter related protein	LsELsRGYSIKLLEILNGIR	S208s S211s			2						ü
	SPLC1_S542080	NIES39_N00220	ABC transporter related protein	LVQEAIEELSRER								ü
16	SPLC1_S600380	NIES39_J00660	ABC transporter related protein	LIVADEPTTSLDVTVSAQILQELtRLCRER	T194t	2	1		1		2	ü		ü	Unclassified
	SPLC1_S600380	NIES39_J00660	ABC transporter related protein	LIVADEPTTsLDVTVSAQILQELTRLCRER	S180s			1						ü
	SPLC1_S600380	NIES39_J00660	ABC transporter related protein	LLPESSLIQGRVTFGGKSVFDLNEK										ü
17	SPLC1_S060060	NIES39_D06730	ABC transporter-like protein	MLRLEHISKIYPtGtILK	T13t T15t	3	2		2		4	ü	ü		Transport and binding proteins
	SPLC1_S060060	NIES39_D06730	ABC transporter-like protein	IIAGEVEPTSGEVIKPSSLHIAYLTQEFEVDPARtVREEFWR	T80t				1			ü		ü
	SPLC1_S060060	NIES39_D06730	ABC transporter-like protein	IIAGEVEPTSGEVIKPSSLHIAYLtQEFEVDPARTVREEFWR	T70t				1				ü
18	SPLC1_S051550	NIES39_D07130	ABC-1 domain protein	yGLLEAVVHLVNRDFEGLANDYVK	Y362y	2	2			1	2	ü			Hypothetical
	SPLC1_S051550	NIES39_D07130	ABC-1 domain protein	LQDQLPPFPNEVAYRFIEEELGARPENIYAELSRDPLAAASLGQVyK	Y184y					1			ü
19	SPLC1_S540660	NIES39_M02080	ABC-1 domain protein	LGQLLStRPDLLPGRYVDALTDLQANVPAVAWGDIEtQLR	T66t T96t	1	1		2		2		ü		Hypothetical
20	SPLC1_S270130	NIES39_J05970	acetate/CoA ligase	INISYNCLDRHLTtWRK	T65t	1	1		1		1	ü			Energy metabolism
	SPLC1_S270130	NIES39_J05970	acetate/CoA ligase	ANPEAFWAELAENELHWFK								ü
	SPLC1_S270130	NIES39_J05970	acetate/CoA ligase	LVITADGGWR								ü
21	SPLC1_S200830	NIES39_A03740	adaptive-response sensory kinase	QVIVNLLDNAIKYtPEGGTIWVSVLHR	T298t	1	1		1		1		ü		Regulatory functions
22	SPLC1_S208580	NIES39_K04210	adenylate cyclase	LWQSQNLPVIEMRVGIFtGPIVAGSLGsR	T556t S566s	1	1	1	1		2			ü	Regulatory functions
23	SPLC1_S030110	NIES39_E03960	adenylate/guanylate cyclase	MIATVLFADLKGFStIAETMAADALMCWLNEYMNGMADLVLDHK	T130t	4	2		1		5		ü		Unclassified
	SPLC1_S030110	NIES39_E03960	adenylate/guanylate cyclase	ttSEEISQDAIAAVSCAVAMGEKLK	T181t T182t				2			ü		ü
	SPLC1_S030110	NIES39_E03960	adenylate/guanylate cyclase	TtsEEISQDAIAAVSCAVAMGEKLK	T182t S183s			1	0			ü		ü
	SPLC1_S030110	NIES39_E03960	adenylate/guanylate cyclase	tTSEEIsQDAIAAVSCAVAMGEKLK	T181t S187s			1	0				ü
24	SPLC1_S551120	NIES39_G01210	adenylate/guanylate cyclase with GAF sensor(s)	IILTGyTDVEDLVEAINSGKVFKYVTKPWK	Y77y	2	1			1	2	ü			Unclassified
	SPLC1_S551120	NIES39_G01210	adenylate/guanylate cyclase with GAF sensor(s)	IILTGYTDVEDLVEAINSGKVFKyVTKPWK	Y95y					1		ü
25	SPLC1_S034030	NIES39_D02980	adenylosuccinate lyase	LKtWLQVEIAACEAQAELGYIPEsAVEEIQAKANFDLAR	T22t S43s	3	2	1	1		5	ü			Purines, pyrimidines, nucleosides, and nucleotides
	SPLC1_S034030	NIES39_D02980	adenylosuccinate lyase	VEAIACQKLGLQPDtAsTQVISR	T208t S210s			1	1				ü
	SPLC1_S034030	NIES39_D02980	adenylosuccinate lyase	VEAIACQKLGLQPDTAstQVISR	S210s T211t			0	1				ü
	SPLC1_S034030	NIES39_D02980	adenylosuccinate lyase	VLEIEAQVR								ü	ü
26	SPLC1_S171100	NIES39_A01770	adenylyl-sulfate kinase	IGFVsHLLTRNGVIVFVsAISPYREIR	S77s S90s	1	1	2			2	ü			Amino acid biosynthesis
	SPLC1_S171100	NIES39_A01770	adenylyl-sulfate kinase	TDLEELSESVDKVIQSLQK								ü
27	SPLC1_S081400	NIES39_D01060	adhesin	LsRNGDFNVEIAYTDLNPASDQDDIVVITAVDTLGHIATESVTIK	S958s	1	1	1			1		ü		Not in COGs
28	SPLC1_S530420	NIES39_C01790	alanine dehydrogenase	LPLLTPMSIIAGRLsVQFGAR	S140s	1	1	1			1	ü			Energy metabolism
29	SPLC1_S360950	NIES39_L06520	alanyl-tRNA synthetase	AQANHTATHLLQAALKLIVDPGIsQAGsLVAFDR	S581s S585s	1	1	2			2	ü			Translation (Protein Synthesis)
30	SPLC1_S061230	NIES39_D05340	alpha amylase catalytic region	LLRELVNMIDPEVALITEtNVPNRENLsYFGNR	T116t S125s	1	1	1	1		2	ü			Unclassified
31	SPLC1_S500500	NIES39_O04230	alpha/beta hydrolase fold protein	IFQKLEDVGLtPQLELPGVTIGVIR	T292t	2	1		1		2	ü		ü	Hypothetical
	SPLC1_S500500	NIES39_O04230	alpha/beta hydrolase fold protein	IFQKLEDVGLTPQLELPGVtIGVIR	T301t				1			ü
32	SPLC1_S271420	NIES39_L03050	alpha-2-macroglobulin domain protein	LEALIALSYLGEtR	T1527t	4	3		1		5	ü			Unclassified
	SPLC1_S271420	NIES39_L03050	alpha-2-macroglobulin domain protein	GtIFSDRQLYQPGEAIALTGVAYYLQNGELQPDK	T605t				1					ü
	SPLC1_S271420	NIES39_L03050	alpha-2-macroglobulin domain protein	LIPGAYHVHyLVRSVTPGEFIWPGAEAyLQYNPEEFGR	Y1839y Y1857y					2				ü
	SPLC1_S271420	NIES39_L03050	alpha-2-macroglobulin domain protein	LIPGAYHVHYLVRSVTPGEFIWPGAEAyLQyNPEEFGR	Y1857y Y1860y					1				ü
	SPLC1_S271420	NIES39_L03050	alpha-2-macroglobulin domain protein	LLIASNLQLLDKNPNDLSGLNLELQANDAITR										ü
33	SPLC1_S030460	NIES39_C04920	Amidohydrolase 3	NGASVsASIPDYSELDDLITSHFTE	S429s	1	1	1			1		ü	ü	Not in COGs
34	SPLC1_S033120	NIES39_D01920	amine oxidase	sLFSLSIGDVNRK	S477s	3	2	1			3		ü		Biosynthesis of cofactors, prosthetic groups, and carriers
	SPLC1_S033120	NIES39_D01920	amine oxidase	SLFsLSIGDVNRK	S480s			1					ü
	SPLC1_S033120	NIES39_D01920	amine oxidase	IIEELHIRDNFLsLKFYSVVLR	S140s			1						ü
35	SPLC1_S600150	NIES39_J00910	amine oxidase	IADYLNQHQQPLLLNtEVIEVHHNDGEATHVTVRNR	T193t	1	1		1		1			ü	Unclassified
36	SPLC1_S410840	NIES39_J03930	Aminoacyl-tRNA hydrolase	LSGSAGGHNGMKSAIAHLGtQNFPR	T129t	1	1		1		1			ü	Translation (Protein Synthesis)
37	SPLC1_S600060	NIES39_J00980	aminoglycoside phosphotransferase	IFDIAKFLQVSLQAGLGRSsR	S274s	1	1	1			1			ü	Hypothetical
38	SPLC1_S270610	NIES39_J05350	aminotransferase class I and II	AAIAAYLTsEsDRQKLNDIYQHR	S287s S289s	1	1	2			2	ü			Unclassified
39	SPLC1_S081780	NIES39_E02760	Ankyrin	ANQQPLQAYRPQKEFLILISTGDQQAIAsRGCFR	S359s	1	1	1			1	ü			Hypothetical
40	SPLC1_S130160	NIES39_R00750	arginyl tRNA synthetase anticodon binding protein	LIsLVEtEPIFTPSIWRLATPR	S151 T155t	2	1	1	1		3		ü		Unclassified
	SPLC1_S130160	NIES39_R00750	arginyl tRNA synthetase anticodon binding protein	LISLVEtEPIFtPSIWRLATPR	T155t T160t				1				ü
41	SPLC1_S160260	NIES39_A00750	arsenite-activated ATPase ArsA	LADPEYtEFIGVVQNREAILAEAER	T559t	1	1		1		1	ü	ü	ü	Unclassified
42	SPLC1_S543360	ARTHRO_1400139	aspartate 1-decarboxylase	LGIPGDRLIIMAYGQLTPEEVPtHQPK	T100t	1	1		1		1	ü			Biosynthesis of cofactors, prosthetic groups, and carriers
43	SPLC1_S103060	ARTHRO_1610028	ATPase	EIAELEKLNLPIFTLVLDGLGMAAKDILIsHHLSDQQLWER	S336s	2	1	1			2			ü	Not in COGs
	SPLC1_S103060	ARTHRO_1610028	ATPase	EIAELEKLNLPIFTLVLDGLGMAAKDILISHHLsDQQLWER	S340s			1						ü
44	SPLC1_S031430	NIES39_D00260	ATPase AAA-2	IIGRGSGFVAVEIPFtPR	T81t	1	1		1		1	ü			Not in COGs
	SPLC1_S031430	NIES39_D00260	ATPase AAA-2	LDEIIVFR								ü
45	SPLC1_S033040	NIES39_D01830	ATPase AAA-2 domain protein	LTISDEAVLAAAKLsHR	S379s	1	1	1			1		ü		Translation (Protein Synthesis)
	SPLC1_S033040	NIES39_D01830	ATPase AAA-2 domain protein	AHPDVFNMLLQILEDGR									ü
	SPLC1_S033040	NIES39_D01830	ATPase AAA-2 domain protein	LDEIIVFR									ü
46	SPLC1_S230970	NIES39_L00920	ATPase P-type (transporting) HAD superfamily subfamily IC	VFYLIsLsQIGETLSSK	S837s S839s	1	1	2			2		ü		Transport and binding proteins
47	SPLC1_S032010	ARTHRO_1130054	ATPase-like protein	SItVKNFRCFEDLTISQIER	T6t	1	1		1		1		ü		Not in COGs
48	SPLC1_S103100	NIES39_C02200	ATP-binding region ATPase domain protein	FDQLNHHIPLSAFVQALRDLMGQFLsEsDLEIAQWK	S382s S384s	1	1	2			2		ü		Unclassified
49	SPLC1_S102720	NIES39_Q02340	ATP-cone domain protein	LKPISEVAyIRFAsVYR	Y112y S117s	2	1	1		1	3	ü	ü	ü	Hypothetical
	SPLC1_S102720	NIES39_Q02340	ATP-cone domain protein	LKPISEVAYIRFAsVyR	S117s Y119y			0		1		ü	ü	ü
50	SPLC1_S310010	NIES39_L04330	ATP-dependent chaperone ClpB	IILFIDEIHtVVGAGATQGAMDAGNLLKPMLARGELR	T284t	2	1		1		2	ü			Translation (Protein Synthesis)
	SPLC1_S310010	NIES39_L04330	ATP-dependent chaperone ClpB	IILFIDEIHTVVGAGAtQGAMDAGNLLKPMLARGELR	T291t				1			ü		ü
51	SPLC1_S590280	NIES39_J01540	ATP-dependent Clp protease ATP-binding subunit ClpX	MDNVSLEFEPDALIAIAKEAyRR	Y395y	1	1			1	1	ü	ü		Translation (Protein Synthesis)
52	SPLC1_S300410	NIES39_L02420	ATP-dependent DNA helicase PcrA	sRENILEVANHLIQINtTRIDK	S340S T356t	2	1	1	1		3	ü			DNA metabolism
	SPLC1_S300410	NIES39_L02420	ATP-dependent DNA helicase PcrA	sRENILEVANHLIQINTtRIDK	S340s T357t			0	1			ü
53	SPLC1_S208940	NIES39_K04600	ATP-dependent metalloprotease FtsH	LAEEIVFGEEEVTTGAsNDLQQVTRVAR	S486s	2	1	1			2	ü			Cellular processes
	SPLC1_S208940	NIES39_K04600	ATP-dependent metalloprotease FtsH	LAEEIVFGEEEVTTGASNDLQQVtRVAR	T493t				1			ü
	SPLC1_S208940	NIES39_K04600	ATP-dependent metalloprotease FtsH	LELSEVVDFLK								ü
54	SPLC1_S500170	NIES39_O03980	ATP-dependent nuclease subunit B-like protein	LGIETtPPPLLNLASIEEAR	T550t	1	1		1		1		ü		Unclassified
55	SPLC1_S570300	NIES39_J02530	band 7 protein	SFYDIQGVEDAIANLVTTtLRAEVGLR	T117t	1	1		1		1	ü			Unclassified
56	SPLC1_S041630	NIES39_E00180	beta-lactamase domain protein	IEAIAtPGHtDSHITYLVNGDRILTGDSLLIR	T110t T114t	2	1		2		3		ü		Hypothetical
	SPLC1_S041630	NIES39_E00180	beta-lactamase domain protein	IEAIAtPGHTDSHITYLVNGDRILtGDSLLIR	T110t T129t				1				ü
	SPLC1_S041630	NIES39_E00180	beta-lactamase domain protein	LAGKSRQSFIELMNSLNLPDPK									ü
57	SPLC1_S300280	NIES39_L02520	beta-lactamase domain protein	LFYTGDFFLsNSRLVEGLPLGELR	S189s	1	1	1			1	ü			Hypothetical
58	SPLC1_S033280	NIES39_D02070	binding-protein-dependent transport systems inner membrane component	LLLAPLMLWTITsVVFLLLR	S36s	1	1	1			1		ü		Unclassified
59	SPLC1_S200880	NIES39_A03790	binding-protein-dependent transport systems inner membranecomponent	LPTtIWIAGSAYILAVIIAFPLGIIsAIKR	T99t S121s	1	1	1	1		2		ü		Transport and binding proteins
60	SPLC1_S080450	NIES39_E01620	C4-dicarboxylate ABC transporter	RNILGYAATGVATAAALAACNPQNtSPAVQSDSLPRVR	T28t	2	1		1		2	ü			Not in COGs
	SPLC1_S080450	NIES39_E01620	C4-dicarboxylate ABC transporter	RNILGYAATGVATAAALAACNPQNTsPAVQSDSLPRVR	S29s			1				ü
61	SPLC1_S030670	NIES39_C05090	calcium-translocating P-type ATPase PMCA-type	GAPDIVLGHCsSYLSEKGVITLTPETRR	S546s	2	1	1			2			ü	Not in COGs
	SPLC1_S030670	NIES39_C05090	calcium-translocating P-type ATPase PMCA-type	GAPDIVLGHCSsYLSEKGVITLTPETRR	S547s			1						ü
62	SPLC1_S541560	NIES39_M02730	carbohydrate kinase FGGY	LLSPtAINVAKYGIYsHR	T262t S273s	1	1	1	1		2			ü	Other categories
63	SPLC1_S220070	NIES39_K04800	carbonate dehydratase	AVEEIIQRPDGRVSATPGPsAASPAPSsR	S440s S448s	2	1	2			3	ü			Photosynthesis and respiration
	SPLC1_S220070	NIES39_K04800	carbonate dehydratase	AVEEIIQRPDGRVSATPGPSAASPAPssR	S447s S448s			1				ü
	SPLC1_S220070	NIES39_K04800	carbonate dehydratase	ADEGFPFYIGDESNIQDGVVIHGLDEGK								ü
	SPLC1_S220070	NIES39_K04800	carbonate dehydratase	AVEEIIQRPDGR								ü
	SPLC1_S220070	NIES39_K04800	carbonate dehydratase	IDPTAYVHSFSNIIGDVR								ü
	SPLC1_S220070	NIES39_K04800	carbonate dehydratase	IGAHVLVAPGTSIR								ü
	SPLC1_S220070	NIES39_K04800	carbonate dehydratase	SGPQIDSSSASAVLSQLDAFMNEHTGEYVR								ü
	SPLC1_S220070	NIES39_K04800	carbonate dehydratase	YVPSGAIITNQQQADRLPSVTDTDIK								ü
64	SPLC1_S520480	NIES39_C03290	cell wall hydrolase/autolysin	GVTVFHIAyNsQRKK	Y100y S102s	1	1	1		1	2		ü		Unclassified
	SPLC1_S520480	NIES39_C03290	cell wall hydrolase/autolysin	GVTVFHIAYNSQR									ü
65	SPLC1_S082190	NIES39_E03110	Cellulose synthase (UDP-forming)	QRLAHLEGLLHWFTsISR	S440s	2	2	1			3	ü			Unclassified
	SPLC1_S082190	NIES39_E03110	Cellulose synthase (UDP-forming)	NLGLENIItPEEEVFYRHIQPLKDGAGsVVCAGTSFVVR	T314t S333s			1	1				ü
66	SPLC1_S032530	NIES39_D01380	CemA family protein	LEFIDAVTsRYHQKK	S137s	1	1	1			1		ü		Not in COGs
67	SPLC1_S531170	NIES39_C00930	chaperone protein DnaK	IELSGVGVTDINLPFIAADADGPKHLEtRLSR	T83t	2	1		1		2	ü			Cellular processes
	SPLC1_S531170	NIES39_C00930	chaperone protein DnaK	IELSGVGVTDINLPFIAADADGPKHLETRLsR	S86s			1				ü
68	SPLC1_S170420	NIES39_A01110	chaperonin GroEL	ALERGMDILAEsVAVtLGPK	S25s T29t	1	1	1	1		2		ü	ü	Cellular processes
	SPLC1_S170420	NIES39_A01110	chaperonin GroEL	AAVEEGIVPGGGTTLAHLAPQVEEWASSNQLTGEALTGAMIVAR									ü	ü
	SPLC1_S170420	NIES39_A01110	chaperonin GroEL	AIAQVGTISAGNDEEVGQMIAEAMDK									ü	ü
	SPLC1_S170420	NIES39_A01110	chaperonin GroEL	AIAQVGTISAGNDEEVGQMIAEAMDKVGK									ü
	SPLC1_S170420	NIES39_A01110	chaperonin GroEL	AMLEDIAVLTGGQVITEDAGLK									ü
	SPLC1_S170420	NIES39_A01110	chaperonin GroEL	ASRPLLIIAEDIEK									ü	ü
	SPLC1_S170420	NIES39_A01110	chaperonin GroEL	ASRPLLIIAEDIEKEALATLVVNR									ü	ü
	SPLC1_S170420	NIES39_A01110	chaperonin GroEL	ATAFLVDR									ü
	SPLC1_S170420	NIES39_A01110	chaperonin GroEL	EALATLVVNR										ü
	SPLC1_S170420	NIES39_A01110	chaperonin GroEL	EGVISLEEGKSMTTELEITEGMR									ü
	SPLC1_S170420	NIES39_A01110	chaperonin GroEL	EIELEDNIENTGVALIR									ü
	SPLC1_S170420	NIES39_A01110	chaperonin GroEL	FGAPQIVNDGVTIAKEIELEDNIENTGVALIR									ü	ü
	SPLC1_S170420	NIES39_A01110	chaperonin GroEL	GMDILAESVAVTLGPK									ü	ü
	SPLC1_S170420	NIES39_A01110	chaperonin GroEL	GYISPYFATDTERMEAILDEPYILLTDKK									ü	ü
	SPLC1_S170420	NIES39_A01110	chaperonin GroEL	ITITKDNTTIVAEGNEAGVK									ü
	SPLC1_S170420	NIES39_A01110	chaperonin GroEL	ITLVQDLVPVLEQVAR									ü	ü
	SPLC1_S170420	NIES39_A01110	chaperonin GroEL	KITLVQDLVPVLEQVAR									ü	ü
	SPLC1_S170420	NIES39_A01110	chaperonin GroEL	LAGGVAVIK									ü
	SPLC1_S170420	NIES39_A01110	chaperonin GroEL	MEAILDEPYILLTDK									ü	ü
	SPLC1_S170420	NIES39_A01110	chaperonin GroEL	MEAILDEPYILLTDKK									ü	ü
	SPLC1_S170420	NIES39_A01110	chaperonin GroEL	SALQNAASIAGMVLTTECIVADKPEPK									ü
	SPLC1_S170420	NIES39_A01110	chaperonin GroEL	SFDVGYNAANGEYVNMFEAGIVDPAKVTR									ü
	SPLC1_S170420	NIES39_A01110	chaperonin GroEL	SMTTELEITEGMR									ü	ü
	SPLC1_S170420	NIES39_A01110	chaperonin GroEL	TNDAAGDGTTTATVLAHAMVK									ü
69	SPLC1_S011300	NIES39_H00250	CheA signal transduction histidine kinase	ILEAAGyEVVTAVDGLDGLNK	Y759y	1	1			1	1	ü			Not in COGs
70	SPLC1_S061650	NIES39_E01070	CheA signal transduction histidine kinase	TLAPVVItGMK	T260t	1	1		1		1	ü			Regulatory functions
71	SPLC1_S520380	NIES39_C03390	chloramphenicol O-acetyltransferase	GDtIIANDVWIGYKAtIMPGIK	T119t T132t	2	2		2		4	ü			Other categories
	SPLC1_S520380	NIES39_C03390	chloramphenicol O-acetyltransferase	ItAHLEVLASGNIDKLRELSsDGLV	T195t S214s			1	1			ü
72	SPLC1_S020050	NIES39_E04200	chromosome segregation ATPase-like protein	KTLFCtVPHPNKDVPYGTLK	T581t	1	1		1		1	ü			Not in COGs
	SPLC1_S020050	NIES39_E04200	chromosome segregation ATPase-like protein	SIILDLK								ü
73	SPLC1_S270780	NIES39_J05210	chromosome segregation ATPase-like protein	ttLFLDFWAQLLPDAKFLLIYR	T110t T111t	1	1		2		2	ü			Unclassified
	SPLC1_S270780	NIES39_J05210	chromosome segregation ATPase-like protein	LEETLSQLNPTRDELEETR								ü
74	SPLC1_S510080	NIES39_C03120	C-methyltransferase	HGRFMSINHLPIVPPsR	S364s	1	1	1			1		ü		Other categories
75	SPLC1_S220130	NIES39_K04860	CO2 hydration protein	LGDKTLDIIPKsAGLtFLMDTAVPYVEAIFFR	S225s T229t	1	1	1	1		2			ü	Other categories
76	SPLC1_S040990	NIES39_D04270	cob(I)alamin adenosyltransferase	LGYLTVETVLAGLENKPHDSHVILtGRGAPPsLIER	T166t S173s	1	1	1	1		2			ü	Not in COGs
77	SPLC1_S040730	NIES39_D04020	cobalamin synthesis protein P47K	LPTNVFRAKGFIWYQGNNsSHLFQLSGK	S273s	2	1	1			2	ü			Not in COGs
	SPLC1_S040730	NIES39_D04020	cobalamin synthesis protein P47K	LPTNVFRAKGFIWYQGNNSsHLFQLSGK	S274s			1				ü
78	SPLC1_S360790	NIES39_L06350	competence/damage-inducible protein CinA	SLLQTDWGLSITGIAGPSGGTDsKPVGLVYIGLAQPDGTAtAKEFRFGDQR	S365s T383t	1	1	1	1		2			ü	Cellular processes
79	SPLC1_S082540	NIES39_C04520	CpcD phycobilisome linker domain protein	VTACVPSQTRIRtQR	T18t	1	1		1		1			ü	Photosynthesis and respiration
	SPLC1_S082540	NIES39_C04520	CpcD phycobilisome linker domain protein	IVKVELATGKPGTNTGLL										ü
	SPLC1_S082540	NIES39_C04520	CpcD phycobilisome linker domain protein	LVPYDNWFR										ü
80	SPLC1_S411490	AmaxDRAFT_5639	CRISPR-associated protein TIGR02710 family	ILFITVGGSPQPILTSVGsLKPDR	S43s	1	1	1			1		ü		Not in COGs
81	SPLC1_S411240	NIES39_J03600	CRISPR-associated protein TM1812 family	ILEIsQGLQLLRPMDVMTAAAALPESIEQGKPDLAR	S220s	2	1	1			2	ü	ü	ü	Unknown
	SPLC1_S411240	NIES39_J03600	CRISPR-associated protein TM1812 family	ILEISQGLQLLRPMDVMTAAAALPEsIEQGKPDLAR	S241s			1				ü	ü	ü
	SPLC1_S411240	NIES39_J03600	CRISPR-associated protein TM1812 family	TAITKIISFLGFNSYQVTK								ü	ü	ü
82	SPLC1_S170490	NIES39_A01180	crossover junction endodeoxyribonuclease RuvC	HLPIFEFTPAQIKQALTGyGNAK	Y122y	1	1			1	1		ü		DNA metabolism
83	SPLC1_S370070	NIES39_M00510	CTP synthase	FTDTsMsRLNSVTAGAIYQAVINK	S90s S92s	3	1	2			4	ü	ü	ü	Purines, pyrimidines, nucleosides, and nucleotides
	SPLC1_S370070	NIES39_M00510	CTP synthase	FTDTsMSRLNSVtAGAIYQAVINK	S90s T98t			0	1					ü
	SPLC1_S370070	NIES39_M00510	CTP synthase	FtDTsMSRLNSVTAGAIYQAVINK	T87t S90s			0	1				ü
84	SPLC1_S170210	NIES39_A00950	cyclic nucleotide-binding protein	sAIVAIGWVRTKTAENILYNFIQPDLK	S695s	1	1	1			1		ü		Unclassified
85	SPLC1_S361270	NIES39_M00330	cyclic nucleotide-binding protein	LASVMDELSFPPNQsIFTEGQEGRSLYIVVSGQVKVHHGDR	S42s	2	1	1			2	ü			Unclassified
	SPLC1_S361270	NIES39_M00330	cyclic nucleotide-binding protein	LASVMDELSFPPNQSIFTEGQEGRSLYIVVsGQVKVHHGDR	S58s			1				ü
86	SPLC1_S533310	NIES39_M01480	cysteine desulfurase	LYPENSLTEGQAKPNPSPsVTDLGGDGINPLFK	S24s	2	2	1			3	ü			Unclassified
	SPLC1_S533310	NIES39_M01480	cysteine desulfurase	RFGLEATVRPsLAFYNtK	S599s T605t			1	1				ü
87	SPLC1_S030940	NIES39_C05350	cysteine desulfurase SufS subfamily	AALASFSAGEIHPNDLSMLLNDSGVAVRSGHHCtQPLHK	T375t	1	1		1		1	ü	ü		Not in COGs
88	SPLC1_S102050	NIES39_Q02980	cysteine synthase A	IQGIGAGFVPEVLKVALIDEVITVSDDEAFsYsRR	S253s S255s	1	1	2			2			ü	Amino acid biosynthesis
89	SPLC1_S205200	NIES39_A07940	cytochrome c biogenesis protein transmembrane region	MSETLQTQLYEIAQFANtLVR	T18t	1	1		1		1	ü	ü		Other categories
90	SPLC1_S490250	NIES39_O03110	cytochrome oxidase assembly	LHLQVEPLtIAHQGMGAILLGILVALTVLGCR	T273t	1	1		1		1	ü			Hypothetical
91	SPLC1_S207880	NIES39_K03620	cytochrome P450	LPyLTAICQETLRIYPVAMVTFPR	Y309y	2	1			1	2	ü			Unclassified
	SPLC1_S207880	NIES39_K03620	cytochrome P450	LPYLTAICQETLRIyPVAMVTFPR	Y321y					1		ü
92	SPLC1_S240360	NIES39_K02580	D-3-phosphoglycerate dehydrogenase	SAVNIPGLYPDALEQLKPYLQLAETLGNLVsQLVGGR	S353s	1	1	1			1			ü	Amino acid biosynthesis
	SPLC1_S240360	NIES39_K02580	D-3-phosphoglycerate dehydrogenase	LVDLDLLIR										ü
93	SPLC1_S202810	NIES39_A05590	D-alanyl-alanine synthetase A	NGVWHRGtEAEAVLESGQPLTVTGEVIPSDRIPDPAtVK	T39t T68t	2	1		2		3		ü		Cell envelope
	SPLC1_S202810	NIES39_A05590	D-alanyl-alanine synthetase A	NGVWHRGTEAEAVLEsGQPLTVTGEVIPSDRIPDPAtVK	S47s T68t			1	0				ü
94	SPLC1_S203810	NIES39_A06620	DEAD/DEAH box helicase	LQAVRyKQsFDK	Y606y S609s	1	1	1		1	2	ü	ü	ü	DNA metabolism
	SPLC1_S203810	NIES39_A06620	DEAD/DEAH box helicase	IFDSVIVISDR									ü
95	SPLC1_S540080	NIES39_K01310	DEAD/DEAH box helicase	KDIPsLFTYNEALVISDGTTARIGsLTADR	S183s S203s	2	1	2			3	ü			Not in COGs
	SPLC1_S540080	NIES39_K01310	DEAD/DEAH box helicase	KDIPSLFTYNEALVISDGTTARIGsLtADR	S203s T205t			0	1			ü
	SPLC1_S540080	NIES39_K01310	DEAD/DEAH box helicase	IARELVTAIRQSVTIDWTER								ü
96	SPLC1_S530100	NIES39_C02380	delta-1-pyrroline-5-carboxylate dehydrogenase	LTAFYsQFDPLDAKGsEEKVSDR	S212s S222s	1	1	2			2	ü	ü		Energy metabolism
97	SPLC1_S271510	NIES39_L02940	deoxyribodipyrimidine photo-lyase	GLTEAQEKAAREAGAIALPtAK	T191t	1	1		1		1		ü		DNA metabolism
98	SPLC1_S200570	NIES39_A03510	deoxyribose-phosphate aldolase	LYEALEAVENGATELDVVINLSWLKsGK	S107s	1	1	1			1	ü			Purines, pyrimidines, nucleosides, and nucleotides
99	SPLC1_S207620	NIES39_K03410	deoxyxylulose-5-phosphate synthase	LGAIIEELGFtyIGPVDGHNLEDLIETFQQAHEIK	T248t Y249y	1	1		1	1	2			ü	Other categories
100	SPLC1_S031410	NIES39_D00230	diaminopimelate decarboxylase	LLCEPGRSIIGPAAITAYTIGsR	S330s	1	1	1			1		ü		Not in COGs
101	SPLC1_S102010	ARTHRO_790072	diguanylate cyclase	HKFALYsEQYVFDLVNSLLTRK	S132s	2	1	1			2		ü		Unclassified
	SPLC1_S102010	ARTHRO_790072	diguanylate cyclase	HKFALYSEQyVFDLVNSLLTRK	Y135y					1			ü
102	SPLC1_S520900	AmaxDRAFT_4658	diguanylate cyclase	GQSLGVVSFSIGVAtFPEHGLTGEAVVEAADAALYR	T553t	1	1		1		1		ü		Unclassified
103	SPLC1_S011050	NIES39_H00530	diguanylate cyclase with PAS/PAC and Chase2 sensor	AsDTVSRLGGDEFTIILPGIPsHADAVR	S630s S650s	2	1	2			3	ü	ü		Not in COGs
	SPLC1_S011050	NIES39_H00530	diguanylate cyclase with PAS/PAC and Chase2 sensor	ASDTVsRLGGDEFTIILPGIPsHADAVR	S634s S650s			1				ü	ü
104	SPLC1_S209010	NIES39_K04670	diguanylate cyclase with PAS/PAC and GAF sensor	LDKILQtTVsQVREFLNTDR	T731t S734s	2	1	1	1		3	ü	ü	ü	Hypothetical
	SPLC1_S209010	NIES39_K04670	diguanylate cyclase with PAS/PAC and GAF sensor	LDKILQTtVsQVREFLNTDR	T732t S734s			0	1					ü
105	SPLC1_S500270	NIES39_O04090	diguanylate cyclase/phosphodiesterase	LSHHPKStQIALLFVDIDR	T450t	1	1		1		1	ü			Unclassified
106	SPLC1_S520210	NIES39_C03530	diguanylate cyclase/phosphodiesterase with PAS/PAC and GAF sensor(s)	ELsQPFYIEGHEIFTTASIGIVPsR	S876s S897s	1	1	2			2		ü		Hypothetical
107	SPLC1_S540320	NIES39_M01840	diguanylate cyclase/phosphodiesterase with PAS/PAC and GAF sensor(s)	LRHSAsHDSLTDLWNR	S755s	3	2	1			4		ü		Unclassified
	SPLC1_S540320	NIES39_M01840	diguanylate cyclase/phosphodiesterase with PAS/PAC and GAF sensor(s)	LtDSVDsHILARLGGDEFTILLENIRDIQEAIDVAER	T821t S826s			1	1					ü
	SPLC1_S540320	NIES39_M01840	diguanylate cyclase/phosphodiesterase with PAS/PAC and GAF sensor(s)	LTDsVDsHILARLGGDEFTILLENIRDIQEAIDVAER	S823s S826s			1						ü
	SPLC1_S540320	NIES39_M01840	diguanylate cyclase/phosphodiesterase with PAS/PAC and GAF sensor(s)	MDAIAEGIETAEQLHHLQNFK									ü	ü
108	SPLC1_S081200	sll1058	dihydrodipicolinate reductase	GAIADEQIRIHsVRLPGLIAHQEVIFGAAGQIYtLR	S217s T239t	1	1	1	1		2		ü		Amino acid biosynthesis
109	SPLC1_S520390	NIES39_C03380	dihydrolipoamide dehydrogenase	LALKVTPGsPVLIELADAKtK	S276s T287t	1	1	1	1		2	ü			Energy metabolism
110	SPLC1_S101350	NIES39_Q01180	DNA methylase N-4/N-6 domain protein	IILASTNTHDLVLDPFAGtFtTAAVAKR	T222t T224t	1	1		2		2	ü			Unclassified
111	SPLC1_S370460	ARTHRO_210022	DNA methylase N-4/N-6 domain protein	GSLLAYLVsMTLRITEIHR	S107s	2	1	1			2		ü		Unclassified
	SPLC1_S370460	ARTHRO_210022	DNA methylase N-4/N-6 domain protein	GSLLAYLVSMtLRITEIHR	T109t				1				ü
112	SPLC1_S205920	ARTHRO_630099	DNA polymerase beta domain protein region	ItPWFPAGLLLDLENLLQRKVDVAtVDMLK	T24t T47t	1	1		2		2		ü		Unclassified
113	SPLC1_S120250	NIES39_R00530	DNA polymerase I	GKTIADLDINTVANYCGLDVFTTFQItQK	T479t	1	1		1		1			ü	DNA metabolism
114	SPLC1_S130950	NIES39_R01400	DNA sulfur modification protein DndD	yDPKQGHTTIVPGYFINS	Y644y	1	1			1	1	ü	ü		Not in COGs
115	SPLC1_S510530	NIES39_O06240	DNA-directed RNA polymerase omega subunit	RsIDSLEINR	S5s	2	2	1			1	ü		ü	Hypothetical
	SPLC1_S510530	NIES39_O06240	DNA-directed RNA polymerase omega subunit	sIDSLEINRR	S5s			0				ü		ü
116	SPLC1_S082430	NIES39_E03620	DNA-directed RNA polymerase subunit beta	ICPIETPEGPNAGLIGSLATHARVNPYGFIETPyYPVENGRVR	Y490y	1	1			1	1			ü	Transcription
117	SPLC1_S240400	NIES39_K02540	DoxX family protein	MALKsDRIVIVGAGFGGLTATR	S5s	1	1	1			1		ü		Photosynthesis and respiration
118	SPLC1_S430110	NIES39_O01640	dTDP-glucose 46-dehydratase	ILVTGGAGFIGsHLIDR	S14s	1	1	1			1		ü		Cell envelope
119	SPLC1_S430280	NIES39_O01770	D-tyrosyl-tRNA(Tyr) deacylase	sVQDIGGELLVVSQFTLYGDCR	S68s	3	1	1			3		ü	ü	Unclassified
	SPLC1_S430280	NIES39_O01770	D-tyrosyl-tRNA(Tyr) deacylase	SVQDIGGELLVVsQFTLYGDCR	S80s			1				ü
	SPLC1_S430280	NIES39_O01770	D-tyrosyl-tRNA(Tyr) deacylase	SVQDIGGELLVVSQFTLyGDCR	Y85y					1		ü		ü
120	SPLC1_S030090	NIES39_E03970	efflux transporter RND family MFP subunit	EVERYEDLSsQGVVSRQELEtR	S232s T243t	3	1	1	1		3	ü	ü		Not in COGs
	SPLC1_S030090	NIES39_E03970	efflux transporter RND family MFP subunit	EVERYEDLsSQGVVSRQELEtR	S231s T243t			1	0				ü
	SPLC1_S030090	NIES39_E03970	efflux transporter RND family MFP subunit	EVERYEDLssQGVVSRQELETR	S231s S232s			0						ü
	SPLC1_S030090	NIES39_E03970	efflux transporter RND family MFP subunit	IDLPPLGAIRDSFLRPGMFLR									ü
121	SPLC1_S034010	NIES39_D02960	endodeoxyribonuclease RusA	LFGNHRTNsDIDNLAGACLDALTLQGAGVLMDDR	S231s	2	1	1			2		ü		Not in COGs
	SPLC1_S034010	NIES39_D02960	endodeoxyribonuclease RusA	LFGNHRTNSDIDNLAGACLDALtLQGAGVLMDDR	T245t				1				ü
122	SPLC1_S510490	NIES39_O06200	Excalibur domain protein	MIAVTFLVVPPAVAAtNAVTGGQGNPTtKPVVNQTARK	T16t T28t	2	1		2		3			ü	Not in COGs
	SPLC1_S510490	NIES39_O06200	Excalibur domain protein	MIAVTFLVVPPAVAATNAVTGGQGNPttKPVVNQTARK	T27t T28t				1					ü
123	SPLC1_S220410	NIES39_K05060	extracellular solute-binding protein family 5	LKRPFAAFPSLLAFsGACAVSPSAYEIGPGK	S192s	1	1	1			1			ü	Unclassified
124	SPLC1_S102930	NIES39_Q02090	FAD linked oxidase domain protein	ELQQILAKQGQFLGFDPCyQDDATIGGIIATGDsGSLRHR	Y147y S162s	4	3	1		1	5	ü			Energy metabolism
	SPLC1_S102930	NIES39_Q02090	FAD linked oxidase domain protein	IICKVGITPTDAAtTLAKCQtPAVIHGSSGLGLMR	T349t T356t				2			ü
	SPLC1_S102930	NIES39_Q02090	FAD linked oxidase domain protein	IICKVGITPTDAATtLAKCQtPAVIHGSSGLGLMR	T350t T356t				1			ü
	SPLC1_S102930	NIES39_Q02090	FAD linked oxidase domain protein	QGQFLGFDPCYQDDATIGGIIATGDsGSLR	S162s			0					ü
125	SPLC1_S080740	NIES39_E01830	FAD-dependent pyridine nucleotide-disulfide oxidoreductase	LtLEGVEVAGVFEIMPHANGLNRNIVQCLQDFNIPLyLSTTVVEIHGRDR	T183t Y218y	1	1		1	1	2	ü			Not in COGs
126	SPLC1_S030970	NIES39_C05380	FeS assembly protein SufB	GsLEEVDPTLIETFEKLGIPLsEQK	S94s S114s	3	2	2			4	ü			Not in COGs
	SPLC1_S030970	NIES39_C05380	FeS assembly protein SufB	MAEPTWPHVHYPPIDyQDIIYYSAPK	Y77Y					1			ü
	SPLC1_S030970	NIES39_C05380	FeS assembly protein SufB	MAEPTWPHVHYPPIDYQDIIyYSAPK	Y82y					1			ü
127	SPLC1_S510960	NIES39_O06710	FeS-containing Cyanobacterial-specific oxidoreductase	IVTVNGVDELLAIAsNLTH	S445S	2	1	1			2		ü		Hypothetical
	SPLC1_S510960	NIES39_O06710	FeS-containing Cyanobacterial-specific oxidoreductase	IVTVNGVDELLAIASNLtH	T448t				1				ü
128	SPLC1_S500950	NIES39_O04640	FHA domain containing protein	LWNLSNGEEIRtFEGHR	T311t	1	1		1		1	ü			Unclassified
129	SPLC1_S090040	NIES39_J05740	FHA modulated ABC efflux pump with fused ATPase and integral membrane subunit	IGSFILVLsGDRLTLQDR	S220s	3	2	1			4	ü			Transport and binding proteins
	SPLC1_S090040	NIES39_J05740	FHA modulated ABC efflux pump with fused ATPase and integral membrane subunit	LAHsENRTVALVTHATANItLCDR	S419s T435t			1	1				ü
	SPLC1_S090040	NIES39_J05740	FHA modulated ABC efflux pump with fused ATPase and integral membrane subunit	LAHSENRTVALVTHAtANItLCDR	T431t T435t				1				ü
130	SPLC1_S051950	NIES39_D06870	folate/biopterin transporter	ItNISNWQTVKHQVQQLR	T215t	1	1		1		1		ü		Not in COGs
131	SPLC1_S532230	NIES39_C00160	folate-binding protein YgfZ	LWGLRLSGFVEPGtVINLK	T290t	1	1		1		1	ü			Hypothetical
132	SPLC1_S500940	NIES39_O04630	Forkhead-associated protein	SLRESNPPIVDGKLLPVGEEPLNNGsHIQLGNIDFK	S94s	1	1	1			1			ü	Unclassified
133	SPLC1_S010550	NIES39_H01070	gas vesicle protein GvpC	EFVRsLQKETATFLEESAQSR	S86s	1	1	1			1	ü			Not in COGs
	SPLC1_S010550	NIES39_H01070	gas vesicle protein GvpC	QQAEQLAEDLKEFVR								ü
134	SPLC1_S630370	NIES39_J00310	GCN5-related N-acetyltransferase	MTtTPNFVTSQITIRPYR	T3t	2	1		1		2			ü	Unclassified
	SPLC1_S630370	NIES39_J00310	GCN5-related N-acetyltransferase	MTTtPNFVTSQITIRPYR	T4t				1					ü
135	SPLC1_S102850	NIES39_Q02250	glucosamine/fructose-6-phosphate aminotransferase isomerizing	MCGIVGYIGTQIAtDVLMSGLEK	T14t	2	1		1		2		ü		Central intermediary metabolism
	SPLC1_S102850	NIES39_Q02250	glucosamine/fructose-6-phosphate aminotransferase isomerizing	MCGIVGYIGtQIATDVLMSGLEK	T10t				1					ü
136	SPLC1_S052060	NIES39_D06800	glucose-1-phosphate adenylyltransferase	LIDIPISNCINSEILKIYILTQFNsASLNR	S67s	3	2	1			3			ü	Not in COGs
	SPLC1_S052060	NIES39_D06800	glucose-1-phosphate adenylyltransferase	LIDIPISNCINSEILKIYILTQFNSAsLNR	S69s			1						ü
	SPLC1_S052060	NIES39_D06800	glucose-1-phosphate adenylyltransferase	DFVQRHIDTGADItLSVLPVDEK	T154t				1					ü
137	SPLC1_S171200	NIES39_A01850	glucose-6-phosphate 1-dehydrogenase	IPEPQILVIFGASGDLTQRKLVPAIyQMHLER	Y43y	1	1			1	1	ü	ü		Energy metabolism
138	SPLC1_S100740	NIES39_Q00590	glucose-6-phosphate isomerase	AVSLYASLVNINAyHQPGVEAGKK	Y446y	1	1			1	1	ü			Energy metabolism
	SPLC1_S100740	NIES39_Q00590	glucose-6-phosphate isomerase	DGVPNFFATFIEVLR								ü
139	SPLC1_S102510	NIES39_Q02530	glucose-methanol-choline oxidoreductase	IHGFENLYIADGSLLCTAPGVNPQGsIMAIARR	S456s	1	1	1			1	ü		ü	Unclassified
140	SPLC1_S231060	NIES39_L01000	glutamate 5-kinase	IGTsSLTQSETGNLALSTLATLVETLTDLRRNGNR	S12s	2	1	1			2			ü	Amino acid biosynthesis
	SPLC1_S231060	NIES39_L01000	glutamate 5-kinase	IGTSSLTQSETGNLALSTLATLVETLtDLRRNGNR	T35t				1					ü
141	SPLC1_S270380	NIES39_J05540	glutamate synthase	tIVYKGMVRSAVLGEFYR	T234t	2	1		1		2	ü	ü		Amino acid biosynthesis
	SPLC1_S270380	NIES39_J05540	glutamate synthase	TIVyKGMVRSAVLGEFYR	Y237y					1		ü	ü	ü
	SPLC1_S270380	NIES39_J05540	glutamate synthase	LWDLKPFVDANNSDSANLDNVMELLVR										ü
142	SPLC1_S011790	NIES39_F00010	glutamyl-tRNA synthetase	LWLEQLtTLIGPSLtR	T386t T394t	3	2		2		4	ü			Not in COGs
	SPLC1_S011790	NIES39_F00010	glutamyl-tRNA synthetase	LWLEQLTtLIGPSLtR	T387t T394t				1			ü
	SPLC1_S011790	NIES39_F00010	glutamyl-tRNA synthetase	QILLYEALGGTVPEFAHtPLILNPDGR	T264t				1			ü
143	SPLC1_S080160	NIES39_E01380	glutamyl-tRNA(Gln) amidotransferase A subunit	IGVIKEtFGEGLDPVVEQAVTKAIDVLQSLGAEIQVIsCPR	T266t S297s	1	1	1	1		2		ü		Not in COGs
144	SPLC1_S550970	NIES39_G01100	glutathione S-transferase domain protein	LVDyQNLYPYLRDIyQLPEVAETCNLEVIKR	Y276y Y287y	3	2			2	4	ü			Hypothetical
	SPLC1_S550970	NIES39_G01100	glutathione S-transferase domain protein	LVDYQNLYPYLRDIyQLPEVAEtCNLEVIKR	Y287y T295t				1	0		ü
	SPLC1_S550970	NIES39_G01100	glutathione S-transferase domain protein	KSGsPLPPGAIVRLGK	S13s			1					ü
	SPLC1_S550970	NIES39_G01100	glutathione S-transferase domain protein	LFTTLFRFDTVYYSLFK								ü
145	SPLC1_S230930	NIES39_L00870	glutathione-disulfide reductase	LIVEtNTDRVLGAHMVGK	T394t	2	1		1		2	ü			Unclassified
	SPLC1_S230930	NIES39_L00870	glutathione-disulfide reductase	LIVETNtDRVLGAHMVGK	T396t				1			ü
	SPLC1_S230930	NIES39_L00870	glutathione-disulfide reductase	AVRPEIPGIEHSIISDDMFLLPEQPK								ü
146	SPLC1_S530030	NIES39_C02450	glycerate kinase	ILNLLNYQAIsISIDDLYK	S128s	2	1	1			2	ü			Unclassified
	SPLC1_S530030	NIES39_C02450	glycerate kinase	ILNLLNYQAISISIDDLyK	Y135y					1		ü
147	SPLC1_S540310	NIES39_M01830	glycogen debranching enzyme	LFPDTSPLYLFTQGSGEEEVMISTPGNPWyYGYDLAIER	Y211y	2	1			1	2		ü		Unclassified
	SPLC1_S540310	NIES39_M01830	glycogen debranching enzyme	LFPDTSPLYLFTQGSGEEEVMISTPGNPWYYGyDLAIER	Y214y					1			ü
148	SPLC1_S208970	NIES39_K04620	glycosyl transferase family 2	SVLEILDVFGyPLVEDtYATSEK	Y250y T256t	2	2		1	1	4		ü	ü	Unclassified
	SPLC1_S208970	NIES39_K04620	glycosyl transferase family 2	LttMLLERGNFIPNYFADFNLKPLFCSRAELFHLFLQSR	T1535t T1536t				2				ü
	SPLC1_S208970	NIES39_K04620	glycosyl transferase family 2	LYNVDAFIWSYNILSQLESVGNPVSPMKSPK									ü
149	SPLC1_S371110	NIES39_B00440	glycosyl transferase family 2	VVsNTLLIGFQFPR	S1330s	1	1	1			1	ü	ü		Unclassified
150	SPLC1_S010480	NIES39_H01140	glycosyl transferase group 1	LVSLPLDKPQLSGVGLsLQEIRSHFNQAGLYIyEVRTK	S147s Y163y	2	1	1		1	3			ü	Not in COGs
	SPLC1_S010480	NIES39_H01140	glycosyl transferase group 1	LVSLPLDKPQLSGVGLSLQEIRSHFNQAGLYIyEVRtK	Y163y T167t				1	0				ü
151	SPLC1_S011160	NIES39_H00400	glycosyl transferase group 1	KPGLIGAyFPEALTLYQELEEAAK	Y237y	1	1			1	1			ü	Not in COGs
152	SPLC1_S081430	NIES39_E02430	glycosyl transferase group 1	SLLSALHYANEIAVWAKRLGGVsTR	S107s	3	1	1			3	ü			Not in COGs
	SPLC1_S081430	NIES39_E02430	glycosyl transferase group 1	sLLSALHYANEIAVWAKRLGGVSTR	S85s			1					ü
	SPLC1_S081430	NIES39_E02430	glycosyl transferase group 1	SLLsALHYANEIAVWAKRLGGVSTR	S88s			1					ü
153	SPLC1_S171140	NIES39_A01800	glycosyl transferase group 1	LQPIAQNQDRDSLITIPENSVLGNMWEyGR	Y93y	1	1			1	1	ü			Energy metabolism
154	SPLC1_S520650	NIES39_C03070	glycosyl transferase group 1	KsIFPyIGYPLSPREYLIK	S220s Y224y	2	1	1		1	3			ü	Cell envelope
	SPLC1_S520650	NIES39_C03070	glycosyl transferase group 1	KSIFPyIGYPLsPREYLIK	Y224y S230s			1		0				ü
155	SPLC1_S530290	NIES39_C02160	glycosyl transferase group 1	ILMISsTFPYPPTKGGTQVR	S10s	2	1	1			2			ü	Unclassified
	SPLC1_S530290	NIES39_C02160	glycosyl transferase group 1	ILMISStFPYPPTKGGTQVR	T11t				1					ü
156	SPLC1_S360520	NIES39_L06160	GMP synthase large subunit	ILGEVtAEKLNILRDADFIVR	T433t	1	1		1		1			ü	Purines, pyrimidines, nucleosides, and nucleotides
	SPLC1_S360520	NIES39_L06160	GMP synthase large subunit	LFDARFHISVEYVNARDR										ü
157	SPLC1_S240920	NIES39_K02200	GTP-binding protein HSR1-related protein	LWQVWsWAsWILNPVSAAARLASQKPSNKATQELLVNLGQMMR	S202s S205s	2	2	2			3	ü			Hypothetical
	SPLC1_S240920	NIES39_K02200	GTP-binding protein HSR1-related protein	TLAAAKIIDRYtR	T515t				1			ü
158	SPLC1_S103150	NIES39_R00400	GTP-binding protein LepA	VEMITPETFVGtLMELAQGRR	T422t	1	1		1		1			ü	Other categories
159	SPLC1_S370390	NIES39_B00930	GTP-binding protein TypA	ITKLMGFEGLSRIDLESSSAGNLVAVAGFSDANIGETItCPNEPQALPLIR	T289t	1	1		1		1			ü	Translation (Protein Synthesis)
160	SPLC1_S201440	NIES39_A04320	GTP-binding protein YchF	LLGLRTFLTtGPKETR	T285t	2	1		1		2	ü			Other categories
	SPLC1_S201440	NIES39_A04320	GTP-binding protein YchF	LLGLRTFLTTGPKEtR	T290t				1			ü
161	SPLC1_S370630	NIES39_B00750	guanine deaminase	LNEILFsLMILGDDRSIDATyIGGNLAYR	S413s Y427y	2	2	1		1	3		ü		Unclassified
	SPLC1_S370630	NIES39_B00750	guanine deaminase	QtLSPLPAFYLATLGGAK	T346t				1				ü
162	SPLC1_S204060	NIES39_A07100	guanylate cyclase	LMVAyILRDFPRGWEYAQLAR	Y802y	2	1			1	2	ü	ü		Hypothetical
	SPLC1_S204060	NIES39_A07100	guanylate cyclase	LMVAYILRDFPRGWEyAQLAR	Y813y					1				ü
163	SPLC1_S420400	NIES39_O01520	HAD-superfamily hydrolase subfamily IA variant 3	IQtANLKIALVTGAIREEVELVLtR	T106t T127t	2	2		2		3	ü			Hypothetical
	SPLC1_S420400	NIES39_O01520	HAD-superfamily hydrolase subfamily IA variant 3	LNAMsDLPLYDGLRELITR	S89s			1				ü
164	SPLC1_S533530	NIES39_M01620	HAD-superfamily hydrolase subfamily IB	MLESIPsRAYGEIIEFSKTK	S58s	2	1	1			2	ü		ü	Unclassified
	SPLC1_S533530	NIES39_M01620	HAD-superfamily hydrolase subfamily IB	MLESIPSRAYGEIIEFSKtK	T70t				1			ü	ü	ü
165	SPLC1_S033210	NIES39_D02000	heat domain-containing protein	LDGYNYGARAWAVRALsGIGDPR	S89s	1	1	1			1	ü	ü	ü	Not in COGs
166	SPLC1_S082980		HEAT-like repeat containing protein	WQAIEsLGEIGVGNPEAVTVLVQVIENTQNKYTR	S100s	1	1	1			1	ü			Not in COGs
167	SPLC1_S361060	NIES39_L06670	helicase domain protein	ILVYLEHSIQDARTDsNGQR	S856s	6	5	1			8	ü	ü		Unclassified
	SPLC1_S361060	NIES39_L06670	helicase domain protein	LEAARSGNAFtEIPLLVAQLDKLSR	T197t				1			ü
	SPLC1_S361060	NIES39_L06670	helicase domain protein	LSELEAILyKQVtDYVK	Y344y T348t				1	1			ü
	SPLC1_S361060	NIES39_L06670	helicase domain protein	LSELEAILYKQVtDyVK	T348t Y350y				0	1			ü
	SPLC1_S361060	NIES39_L06670	helicase domain protein	LAHLFDPRLAVHtSLVEPLPHQIDAVyNQMLNR	T100t Y114y				1	1				ü
	SPLC1_S361060	NIES39_L06670	helicase domain protein	LsPLPPVVVGAALIIPSHR	S1018s			1						ü
168	SPLC1_S051680	NIES39_D06910	hemolysin-type calcium-binding region	AWtRLLGTRLWDVAHALTTGSDGsIYVAGR	T224t S245s	2	1	1	1		3			ü	Not in COGs
	SPLC1_S051680	NIES39_D06910	hemolysin-type calcium-binding region	AWTRLLGtRLWDVAHALTTGSDGsIYVAGR	T229t S245s			0	1					ü
169	SPLC1_S203060	ARTHRO_690153	HEPN domain protein	KDLSFAsHSAVISAFGR	S49s	2	1	1			2			ü	Unclassified
	SPLC1_S203060	ARTHRO_690153	HEPN domain protein	KDLSFASHsAVISAFGR	S51s			1						ü
170	SPLC1_S630200	NIES39_J00420	histidine kinase	QLPSVVSDPtLLDQMLTGAIENFTR	T418t	2	1		1		2		ü		Regulatory functions
	SPLC1_S630200	NIES39_J00420	histidine kinase	QLPSVVSDPTLLDQMLtGAIENFTR	T425t				1				ü
171	SPLC1_S010180		hypothetical protein SPLC1_S010180	GLTFMVSEPIPKtCGQGTQLVFTKGR	T316t	1	1		1		1		ü		Not in COGs
172	SPLC1_S011100		hypothetical protein SPLC1_S011100	NKAVMPEIAIWWGFNPLVEyK	Y59y	1	1			1	1		ü		Not in COGs
173	SPLC1_S011590	NIES39_F00310	hypothetical protein SPLC1_S011590	QALPDVLEPGLFAyLLTPGLAETAEQVYGLYPQAWR	Y266y	2	1			1	2		ü		Not in COGs
	SPLC1_S011590	NIES39_F00310	hypothetical protein SPLC1_S011590	QALPDVLEPGLFAYLLTPGLAETAEQVyGLYPQAWR	Y280y					1			ü
174	SPLC1_S011680	NIES39_F00220	hypothetical protein SPLC1_S011680	LDEIRGtQLGETFLKIEK	T438t	3	2		1		3	ü			Not in COGs
	SPLC1_S011680	NIES39_F00220	hypothetical protein SPLC1_S011680	LERIADFLGsMSAFYEEILHQTFEK	S397s			1				ü
	SPLC1_S011680	NIES39_F00220	hypothetical protein SPLC1_S011680	LERIADFLGSMsAFYEEILHQTFEK	S399s			1				ü
175	SPLC1_S011910	NIES39_E04420	hypothetical protein SPLC1_S011910	LIMAAVAIAFtGtVAALLYLR	T30t T32t	1	1		2		2		ü		Not in COGs
176	SPLC1_S031030	NIES39_C05500	hypothetical protein SPLC1_S031030	LFNCPLFIFAAEsVtILISLAKPGAVDLKCAEDNYR	S174s T176t	2	1	1	1		3			ü	Not in COGs
	SPLC1_S031030	NIES39_C05500	hypothetical protein SPLC1_S031030	LFNCPLFIFAAESVtILIsLAKPGAVDLKCAEDNYR	T176t S180s			1	0				ü	ü
177	SPLC1_S031340	NIES39_D00160	hypothetical protein SPLC1_S031340	MTLGPAYLSQLEHIQESPKFtLDAQGQR	T35t	1	1		1		1			ü	Not in COGs
178	SPLC1_S031440	NIES39_D00270	hypothetical protein SPLC1_S031440	AGKTVQEVFFVTSLSQsELEGAIANALR	S35s	1	1	1			1			ü	Not in COGs
179	SPLC1_S031520	NIES39_D00360	hypothetical protein SPLC1_S031520	LAVVQQPsRIIIDLPDtDLGVNVTELYESGLVR	S86s T95t	2	1	1	1		3			ü	Not in COGs
	SPLC1_S031520	NIES39_D00360	hypothetical protein SPLC1_S031520	LAVVQQPSRIIIDLPDtDLGVNVTELYEsGLVR	T95t S107s			1	0					ü
180	SPLC1_S032540	NIES39_D01390	hypothetical protein SPLC1_S032540	DAIAEMLtIISSHIPESKHSSTSDPDSPAANFPIQNAIDPVR	T434t	1	1		1		1			ü	Not in COGs
181	SPLC1_S033680	NIES39_D02600	hypothetical protein SPLC1_S033680	IMFTQFRNRYPtGGLISELIAIENNQyIVR	T36t Y51y	1	1		1	1	2	ü			Not in COGs
182	SPLC1_S034020	NIES39_D02970	hypothetical protein SPLC1_S034020	ILMsIVAAVENPDTLR	S106s	2	2	1			2	ü			Not in COGs
	SPLC1_S034020	NIES39_D02970	hypothetical protein SPLC1_S034020	LDNRSILEVTSQPTIsPDHPQDFDVQQRVQR	S84s			1						ü
	SPLC1_S034020	NIES39_D02970	hypothetical protein SPLC1_S034020	LDNRSILEVTSQPTISPDHPQDFDVQQR								ü
	SPLC1_S034020	NIES39_D02970	hypothetical protein SPLC1_S034020	IQNLSQTATDIIEADPNSDPK										ü
183	SPLC1_S040470	NIES39_D03850	hypothetical protein SPLC1_S040470	QVtISLGIEVIEYFEK	T26t	2	1		1		2		ü	ü	Not in COGs
	SPLC1_S040470	NIES39_D03850	hypothetical protein SPLC1_S040470	QVTIsLGIEVIEYFEK	S28s			1					ü	ü
184	SPLC1_S040550	NIES39_D03880	hypothetical protein SPLC1_S040550	IAYIAVEINPPQtWGKIVGFTPtLEIEDPELSIDR	T126t T136t	1	1		2		2			ü	Not in COGs
185	SPLC1_S040790	NIES39_D04060	hypothetical protein SPLC1_S040790	ISLTQTITTLAAAtFSIItGFSGANAVQFGQQEVDQERFVAMAVPR	T16t T21t	2	1		2		3	ü			Not in COGs
	SPLC1_S040790	NIES39_D04060	hypothetical protein SPLC1_S040790	ISLTQTITTLAAATFSIItGFsGANAVQFGQQEVDQERFVAMAVPR	T21t S24s			1	0			ü
186	SPLC1_S041340	NIES39_E00520	hypothetical protein SPLC1_S041340	GsQPGLFLNLIEELSKEPK	S209s	1	1	1			1		ü		Not in COGs
	SPLC1_S041340	NIES39_E00520	hypothetical protein SPLC1_S041340	IEYVRDQVLG									ü
187	SPLC1_S041490	AmaxDRAFT_5585	hypothetical protein SPLC1_S041490	MPRRIsIAPHLStEELGR	S6s T13t	1	1	1	1		2	ü			Not in COGs
188	SPLC1_S050070	NIES39_D07740	hypothetical protein SPLC1_S050070	LGCsAENIMALLTGIEVMVTSPR	S154s	2	1	1			2	ü			Not in COGs
	SPLC1_S050070	NIES39_D07740	hypothetical protein SPLC1_S050070	LGCSAENIMALLTGIEVMVTsPR	S171s			1				ü
189	SPLC1_S051120	NIES39_O00540	hypothetical protein SPLC1_S051120	QRIYsARVSLNYR	S53s	1	1	1			1	ü			Not in COGs
190	SPLC1_S051130	ARTHRO_960004	hypothetical protein SPLC1_S051130	GAIAIsPGAIAVDADLLELR	S10s	1	1	1			1		ü		Not in COGs
191	SPLC1_S051870	NIES39_D06980	hypothetical protein SPLC1_S051870	FNGDGTLVWAQSIGGSDLDSGNGIAVDDAGNVYATGsFSSR	S285s	2	1	1			2	ü			Not in COGs
	SPLC1_S051870	NIES39_D06980	hypothetical protein SPLC1_S051870	FNGDGTLVWAQSIGGSDLDSGNGIAVDDAGNVYATGSFSsR	S288s			1				ü
192	SPLC1_S051910		hypothetical protein SPLC1_S051910	LGGGtEPNTtISPLIGR	T35t T40t	2	1		2		3			ü	Not in COGs
	SPLC1_S051910		hypothetical protein SPLC1_S051910	LGGGTEPNttISPLIGR	T39t T40t				1					ü
193	SPLC1_S080340	NIES39_E01530	hypothetical protein SPLC1_S080340	ALIAMGGPLGPAVAGGILILsSRR	S108s	2	1	1			2			ü	Not in COGs
	SPLC1_S080340	NIES39_E01530	hypothetical protein SPLC1_S080340	ALIAMGGPLGPAVAGGILILSsRR	S109s			1						ü
194	SPLC1_S080530	ARTHRO_870053	hypothetical protein SPLC1_S080530	LVGLQQAIDsTLNESTLSPEEQK	S175s	2	1	1			2			ü	Not in COGs
	SPLC1_S080530	ARTHRO_870053	hypothetical protein SPLC1_S080530	LVGLQQAIDSTLNEStLSPEEQK	T181t				1					ü
195	SPLC1_S080960	NIES39_E01970	hypothetical protein SPLC1_S080960	VFIPtGDVPSVPEPStMLGLMAVGGLFAASSR	T243t T254t	1	1		2		2		ü	ü	Not in COGs
196	SPLC1_S081960	NIES39_E02920	hypothetical protein SPLC1_S081960	HLRIIFNGITLADsR	S46s	1	1	1			1			ü	Not in COGs
197	SPLC1_S082100	ARTHRO_840062	hypothetical protein SPLC1_S082100	MtLRGSIPIANFQDYNQESVR	T2t	1	1		1		1		ü		Not in COGs
198	SPLC1_S082570	NIES39_C04480	hypothetical protein SPLC1_S082570	LtVHKSQQAAINLVQGLPPGVQLNLSSSDGHAYSFRIDsIEVR	T1309t S1346s	1	1	1	1		2		ü		Not in COGs
	SPLC1_S082570	NIES39_C04480	hypothetical protein SPLC1_S082570	ILHELSSPDSENSLPLFINGR									ü
199	SPLC1_S082610	NIES39_C04460	hypothetical protein SPLC1_S082610	MsPVKLLPGALSEITASVTETR	S2s	2	1	1			2		ü		Not in COGs
	SPLC1_S082610	NIES39_C04460	hypothetical protein SPLC1_S082610	MSPVKLLPGALsEITASVTETR	S12s			1					ü
200	SPLC1_S082770	NIES39_C04320	hypothetical protein SPLC1_S082770	IPGVHQYEERFLFSLtR	T70t	1	1		1		1		ü		Not in COGs
201	SPLC1_S082940	NIES39_C04090	hypothetical protein SPLC1_S082940	ALGESIItQADNLDRLK	T27t	1	1		1		1		ü		Not in COGs
202	SPLC1_S082950	NIES39_E04200	hypothetical protein SPLC1_S082950	LPRDLSGQDLVKALGLFGYEVsHQtGSHIR	S24s T27t	2	1	1	1		3	ü			Not in COGs
	SPLC1_S082950	NIES39_E04200	hypothetical protein SPLC1_S082950	LPRDLSGQDLVKALGLFGYEVSHQtGsHIR	T27t S29s			1	0			ü
203	SPLC1_S090090	NIES39_P00060	hypothetical protein SPLC1_S090090	QNIHKIDGNAYCFTPsNRGLPANR	S125s	1	1	1			1			ü	Not in COGs
204	SPLC1_S090190	NIES39_L02340	hypothetical protein SPLC1_S090190	YLFIADFPNGFDsNSIEIIKsLLR	S225s S233s	1	1	2			2	ü	ü		Not in COGs
205	SPLC1_S090220		hypothetical protein SPLC1_S090220	IAYsHKILKGLSHMPK	S121s	1	1	1			1		ü		Not in COGs
206	SPLC1_S100180	NIES39_Q00090	hypothetical protein SPLC1_S100180	NYLINGGVNESELtGLK	T83t	2	2		1		3	ü			Not in COGs
	SPLC1_S100180	NIES39_Q00090	hypothetical protein SPLC1_S100180	YAPsFELICSQPSLGANQVETAAIAVtNK	S213s T236t			1	1					ü
207	SPLC1_S100970	NIES39_C00400	hypothetical protein SPLC1_S100970	EDLNGEINQSGTDSFIVKYEPDGTLVWtR	T72t	1	1		1		1			ü	Not in COGs
208	SPLC1_S101060	NIES39_Q00910	hypothetical protein SPLC1_S101060	ITNyKPAIIYVSIQPEILELR	Y1490y	2	1			1	2	ü		ü	Not in COGs
	SPLC1_S101060	NIES39_Q00910	hypothetical protein SPLC1_S101060	ItNYKPAIIYVSIQPEILELR	T1488t				1					ü
209	SPLC1_S101330	NIES39_Q01160	hypothetical protein SPLC1_S101330	LIADSVTYRKtIIADR	T49t	1	1		1		1	ü			Not in COGs
210	SPLC1_S101540	NIES39_Q01340	hypothetical protein SPLC1_S101540	LATALtAALQIEASLTYWR	T434t	2	1		1		2	ü			Not in COGs
	SPLC1_S101540	NIES39_Q01340	hypothetical protein SPLC1_S101540	LATALTAALQIEASLtYWR	T444t				1			ü
211	SPLC1_S120070	ARTHRO_5720002	hypothetical protein SPLC1_S120070	QLVDLTDAKIVyPITFEERK	Y36y	2	1			1	2	ü	ü	ü	Not in COGs
	SPLC1_S120070	ARTHRO_5720002	hypothetical protein SPLC1_S120070	QLVDLtDAKIVYPITFEERK	T30t				1				ü
212	SPLC1_S120180	AmaxDRAFT_3815	hypothetical protein SPLC1_S120180	AGFPELIEPVTDIDPKtLK	T352t	3	2		1		3		ü		Not in COGs
	SPLC1_S120180	AmaxDRAFT_3815	hypothetical protein SPLC1_S120180	sSMDNSIKVFNHYWELAETKIFAVSSGTEQFLDHFIAPSLESK	S284s			1					ü
	SPLC1_S120180	AmaxDRAFT_3815	hypothetical protein SPLC1_S120180	SSMDNSIKVFNHYWELAETKIFAVSSGTEQFLDHFIAPSLEsK	S325s			1					ü
213	SPLC1_S130060	NIES39_R00660	hypothetical protein SPLC1_S130060	KSINQGSQALVNLEISIICYQtGLMKVDPTsR	T343t S352s	2	1	1	1		3	ü			Not in COGs
	SPLC1_S130060	NIES39_R00660	hypothetical protein SPLC1_S130060	KSINQGSQALVNLEISIICYQTGLMKVDPtsR	T351t S352s			0	1			ü
214	SPLC1_S130180	ARTHRO_1570027	hypothetical protein SPLC1_S130180	sRNDLKQSLSLSLTDLINGLQsLNR	S401s S422s	2	1	2			3		ü		Not in COGs
	SPLC1_S130180	ARTHRO_1570027	hypothetical protein SPLC1_S130180	SRNDLKQSLSLSLtDLINGLQsLNR	T414t S422s			0	1				ü
215	SPLC1_S130290	NIES39_R00810	hypothetical protein SPLC1_S130290	GEAVLsPIHRMQIAtYQR	S528s T537t	1	1	1	1		2	ü		ü	Not in COGs
216	SPLC1_S130380	NIES39_R00890	hypothetical protein SPLC1_S130380	KYSIADMDsTSGDLAVETYEIVAEMITKEVALGGQVASMR	S149s	3	1	1			3	ü		ü	Not in COGs
	SPLC1_S130380	NIES39_R00890	hypothetical protein SPLC1_S130380	KYSIADMDStSGDLAVETYEIVAEMITKEVALGGQVASMR	T150t				1				ü
	SPLC1_S130380	NIES39_R00890	hypothetical protein SPLC1_S130380	KYSIADMDSTSGDLAVETYEIVAEMItKEVALGGQVASMR	T167t				1			ü	ü	ü
217	SPLC1_S131250		hypothetical protein SPLC1_S131250	RGISVNEFHPNIsVKR	S167s	1	1	1			1	ü			Not in COGs
218	SPLC1_S131260	NIES39_A00500	hypothetical protein SPLC1_S131260	LLNPPLQEYVtPGWLGK	T28t	1	1		1		1			ü	Not in COGs
219	SPLC1_S150010	NIES39_A00120	hypothetical protein SPLC1_S150010	KGTITIDIINEVLERDyLQGYK	Y160y	2	1			1	2	ü			Not in COGs
	SPLC1_S150010	NIES39_A00120	hypothetical protein SPLC1_S150010	KGTITIDIINEVLERDYLQGyK	Y164y					1		ü
220	SPLC1_S160030	AmaxDRAFT_5500	hypothetical protein SPLC1_S160030	LFYRIFLWQPELIAELVPGIPMDCQFDYsAPVVKEQEQR	S63s	1	1	1			1	ü			Not in COGs
	SPLC1_S160030	AmaxDRAFT_5500	hypothetical protein SPLC1_S160030	DELAEALLDFR								ü
	SPLC1_S160030	AmaxDRAFT_5500	hypothetical protein SPLC1_S160030	LLLDNLVERLYLEDLIPR								ü
221	SPLC1_S170100	NIES39_A00860	hypothetical protein SPLC1_S170100	IVEYQGYLAIVTYQRALAsQPEAEPRATTGEIAQFSVAEPK	S211s	3	2	1			3		ü		Not in COGs
	SPLC1_S170100	NIES39_A00860	hypothetical protein SPLC1_S170100	IVEYQGYLAIVTYQRALASQPEAEPRATTGEIAQFsVAEPK	S228s			1					ü	ü
	SPLC1_S170100	NIES39_A00860	hypothetical protein SPLC1_S170100	LAIAGLEItFLDDSYYQNLR	T712t				1				ü
222	SPLC1_S170600	NIES39_A01280	hypothetical protein SPLC1_S170600	IDLDFSIDLINETtQVLFR	T176t	1	1		1		1		ü		Not in COGs
223	SPLC1_S171490		hypothetical protein SPLC1_S171490	YPFPLSPESGFIyLIVGR	Y16y	1	1			1	1		ü		Not in COGs
224	SPLC1_S171520	NIES39_A02180	hypothetical protein SPLC1_S171520	FIPAFGSAIAASWAFAYTGALGEATCVyFGDLMGGK	Y398y	2	1			1	2	ü	ü	ü	Not in COGs
	SPLC1_S171520	NIES39_A02180	hypothetical protein SPLC1_S171520	FIPAFGsAIAASWAFAYTGALGEATCVYFGDLMGGK	S377s			1					ü
225	SPLC1_S171530	NIES39_A02190	hypothetical protein SPLC1_S171530	DTVLWsNyLKPGQRSPLWRSR	S282s Y284y	1	1	1		1	2		ü		Not in COGs
226	SPLC1_S180140	AmaxDRAFT_2793	hypothetical protein SPLC1_S180140	TLGLQGGyGFTNQRLR	Y32y	1	1			1	1			ü	Not in COGs
227	SPLC1_S200030	NIES39_A03130	hypothetical protein SPLC1_S200030	YNTIRWsTSFNSPFSGYGPSHVNPLTGQILDADMVIESQAIDSLR	S358s	2	1	1			2			ü	Not in COGs
	SPLC1_S200030	NIES39_A03130	hypothetical protein SPLC1_S200030	YNTIRWSTsFNSPFSGYGPSHVNPLTGQILDADMVIESQAIDSLR	S360s			1						ü
228	SPLC1_S200400	NIES39_A03400	hypothetical protein SPLC1_S200400	LGGTMAKNGLYGyIGVVVSLGILIGQLPAEAQPPTVLSASHIIsRYR	Y27y S58s	2	1	1		1	3	ü			Not in COGs
	SPLC1_S200400	NIES39_A03400	hypothetical protein SPLC1_S200400	LGGTMAKNGLYGYIGVVVSLGILIGQLPAEAQPPTVLSASHIIsRyR	S58s Y60y			0		1		ü
229	SPLC1_S201580	AmaxDRAFT_1928	hypothetical protein SPLC1_S201580	LAGsPIISAIEISDERILGDRR	S17s	1	1	1			1		ü		Not in COGs
230	SPLC1_S201690	AmaxDRAFT_1919	hypothetical protein SPLC1_S201690	ILPNTGQNQPELYGAItEQGVSLPEIANPHRPR	T371t	1	1		1		1		ü		Not in COGs
231	SPLC1_S201810		hypothetical protein SPLC1_S201810	IIAFFSVYKLLDQLYsSFYNK	S76s	2	1	1			2		ü		Not in COGs
	SPLC1_S201810		hypothetical protein SPLC1_S201810	IIAFFSVYKLLDQLYSsFYNK	S77s			1					ü
232	SPLC1_S202410		hypothetical protein SPLC1_S202410	DQVPGVSPQVLPLQNRAFGLVANLtQVYKAG	T30t	1	1		1		1		ü		Not in COGs
233	SPLC1_S202480	NIES39_A05190	hypothetical protein SPLC1_S202480	ITRVAIsNMEPIMINNLQGFKVEGTYNLSVK	S81s	2	1	1			2	ü			Not in COGs
	SPLC1_S202480	NIES39_A05190	hypothetical protein SPLC1_S202480	ItRVAISNMEPIMINNLQGFKVEGTYNLSVK	T76t				1			ü
234	SPLC1_S202820	NIES39_A05610	hypothetical protein SPLC1_S202820	LGYYQPSYFDINVEKLVTEtATLLK	T94t	1	1		1		1			ü	Not in COGs
235	SPLC1_S202870	NIES39_A05660	hypothetical protein SPLC1_S202870	IWTFEQVQGILyVVVPIRMtVIR	Y56y T64t	4	2		1	1	5	ü			Not in COGs
	SPLC1_S202870	NIES39_A05660	hypothetical protein SPLC1_S202870	LDMGGLLVyAPVAPTPECIRLVNELVAEYGEVR	Y76y					1		ü	ü
	SPLC1_S202870	NIES39_A05660	hypothetical protein SPLC1_S202870	LDMGGLLVYAPVAPtPECIRLVNELVAEYGEVR	T82t				1			ü
	SPLC1_S202870	NIES39_A05660	hypothetical protein SPLC1_S202870	LDMGGLLVYAPVAPTPECIRLVNELVAEyGEVR	Y96y					1			ü
236	SPLC1_S203480	NIES39_A06350	hypothetical protein SPLC1_S203480	LLSLCGEKLRQAGGEIWDQtEFIR	T298t	1	1		1		1			ü	Hypothetical
237	SPLC1_S204380	NIES39_A07260	hypothetical protein SPLC1_S204380	TGQGKGyVYNSLLLAIGPEGGWtTPEVEEAINRR	Y192y T208t	5	2		1	1	5	ü			Hypothetical
	SPLC1_S204380	NIES39_A07260	hypothetical protein SPLC1_S204380	TGQGKGyVYNSLLLAIGPEGGWTtPEVEEAINRR	Y192y T209t				1	0			ü
	SPLC1_S204380	NIES39_A07260	hypothetical protein SPLC1_S204380	tGQGKGyVYNSLLLAIGPEGGWTTPEVEEAINRR	T186t Y192y				1	0				ü
	SPLC1_S204380	NIES39_A07260	hypothetical protein SPLC1_S204380	TGQGKGYVYNSLLLAIGPEGGWttPEVEEAINRR	T208t T209t				0			ü	ü	ü
	SPLC1_S204380	NIES39_A07260	hypothetical protein SPLC1_S204380	GYVYNSLLLAIGPEGGWTTPEVEEAINRRFQPVSLGsR	S227s			1						ü
238	SPLC1_S204590	NIES39_A07420	hypothetical protein SPLC1_S204590	MAKPEYLMIIFTLICsLLSLGMGMFTNPRTSQIAPLPPDYDR	S16s	2	1	1			2		ü	ü	Not in COGs
	SPLC1_S204590	NIES39_A07420	hypothetical protein SPLC1_S204590	MAKPEYLMIIFTLICSLLSLGMGMFTNPRTSQIAPLPPDyDR	Y40y					1			ü	ü
239	SPLC1_S204640	ARTHRO_640022	hypothetical protein SPLC1_S204640	SLFIPQLREQNsTLFLEKQPSK	S27s	2	1	1			2	ü			Not in COGs
	SPLC1_S204640	ARTHRO_640022	hypothetical protein SPLC1_S204640	SLFIPQLREQNSTLFLEKQPsK	S36s			1				ü
240	SPLC1_S204780	NIES39_A07620	hypothetical protein SPLC1_S204780	GAQVtLVLTLEGVRIASRNQPLDLR	T82t	2	1		1		2	ü			Unclassified
	SPLC1_S204780	NIES39_A07620	hypothetical protein SPLC1_S204780	GAQVTLVLtLEGVRIASRNQPLDLR	T86t				1			ü
	SPLC1_S204780	NIES39_A07620	hypothetical protein SPLC1_S204780	ENEDIPSLILAADKIIGF								ü
241	SPLC1_S205710	AmaxDRAFT_3133	hypothetical protein SPLC1_S205710	FDILGEIDDIETIAFNRsIR	S20s	1	1	1			1			ü	Not in COGs
242	SPLC1_S205820	NIES39_A08470	hypothetical protein SPLC1_S205820	LINCVSLtDCPISGKPTPSSRPLAT	T73t	2	1		1		2		ü		Unclassified
	SPLC1_S205820	NIES39_A08470	hypothetical protein SPLC1_S205820	LINCVSLTDCPISGKPTPSSRPLAt	T90t				1				ü
243	SPLC1_S205850	NIES39_A08580	hypothetical protein SPLC1_S205850	IIPNVPGINMKFERDtIVK	T45t	1	1		1		1		ü		Not in COGs
244	SPLC1_S206440	NIES39_B00100	hypothetical protein SPLC1_S206440	SLNLIAStFTLAVVtKR	T469t T476t	1	1		2		2	ü			Not in COGs
	SPLC1_S206440	NIES39_B00100	hypothetical protein SPLC1_S206440	DLLVIFTIGLQMVWLLGLMIPSGMR								ü
245	SPLC1_S206630	ARTHRO_470004	hypothetical protein SPLC1_S206630	QEVAFRPVETMGDPSYKLIAWGIVGEAGSLHPMRQPVLTQVVVGYFtDNR	T52t	1	1		1		1			ü	Not in COGs
246	SPLC1_S207310	NIES39_K03000	hypothetical protein SPLC1_S207310	INKKtEYTVIVNLVLsQVGR	T79t S90s	1	1	1	1		2	ü			Unknown
247	SPLC1_S207550	NIES39_K03280	hypothetical protein SPLC1_S207550	IVSLSSIAGAITIAALMIItGQPLPYQIFAIAAGtYVIWRHR	T180t T195t	2	1		2		3	ü		ü	Hypothetical
	SPLC1_S207550	NIES39_K03280	hypothetical protein SPLC1_S207550	IVSLSSIAGAITIAALMIItGQPLPyQIFAIAAGTYVIWRHR	T180t Y186y				0	1		ü		ü
248	SPLC1_S207560	NIES39_K03290	hypothetical protein SPLC1_S207560	LGtLVLANSPER	T253t	1	1		1		1	ü			Hypothetical
249	SPLC1_S207860		hypothetical protein SPLC1_S207860	KPGFSLGSQETRFLKEtR	T26t	1	1		1		1			ü	Not in COGs
250	SPLC1_S208680	NIES39_K04310	hypothetical protein SPLC1_S208680	VRASYIsGQSLER	S1009s	1	1	1			1	ü			Unknown
251	SPLC1_S208720	NIES39_K04340	hypothetical protein SPLC1_S208720	yENDIKsRTAAR	Y491y S497s	2	1	1		1	3	ü			Not in COGs
	SPLC1_S208720	NIES39_K04340	hypothetical protein SPLC1_S208720	yENDIKSRtAAR	Y491y T499t				1	0		ü
252	SPLC1_S230120	NIES39_K05160	hypothetical protein SPLC1_S230120	FNYGVAVFLITVYAVtLEQsR	T507t S511s	1	1	1	1		2		ü		Unknown
253	SPLC1_S230580	NIES39_L00270	hypothetical protein SPLC1_S230580	LsGAVMSWVTLyR	S108s Y118y	1	1	1		1	2	ü			Unclassified
254	SPLC1_S230800	NIES39_L00740	hypothetical protein SPLC1_S230800	HtFYTVAFLQSLIK	T186t	2	1		1		2		ü		Not in COGs
	SPLC1_S230800	NIES39_L00740	hypothetical protein SPLC1_S230800	HTFYtVAFLQSLIK	T189t				1				ü
255	SPLC1_S240700	ARTHRO_250012	hypothetical protein SPLC1_S240700	LVLsPVPEGIIGAKLVENIKHsLELTNDQQK	S315s S333s	1	1	2			2	ü			Unclassified
256	SPLC1_S250040	NIES39_K02010	hypothetical protein SPLC1_S250040	LAYNVYKTTQAVIEIKPEGSRsALHFAYR	S60s	1	1	1			1	ü			Not in COGs
257	SPLC1_S260210	NIES39_K01060	hypothetical protein SPLC1_S260210	LANRELAVISPIQSsDR	S20s	1	1	1			1	ü			Not in COGs
258	SPLC1_S271150	NIES39_L03330	hypothetical protein SPLC1_S271150	sGEYNGsVGFTLSARSIQPLTIRCR	S134s S140s	4	2	2			6		ü		Not in COGs
	SPLC1_S271150	NIES39_L03330	hypothetical protein SPLC1_S271150	SGEYNGsVGFTLSARSIQPLtIRCR	S140s T154t			0	1				ü
	SPLC1_S271150	NIES39_L03330	hypothetical protein SPLC1_S271150	VtGFGVELAIAGPHGKILEtGTQNISTRLPENGVYR	T166t T184t				2					ü
	SPLC1_S271150	NIES39_L03330	hypothetical protein SPLC1_S271150	VTGFGVELAIAGPHGKILEtGtQNISTRLPENGVYR	T184t T186t				1					ü
	SPLC1_S271150	NIES39_L03330	hypothetical protein SPLC1_S271150	VTLIVWAGTLQAELYSPSGR									ü
259	SPLC1_S271310	NIES39_L03200	hypothetical protein SPLC1_S271310	MEIFtTLLMSLSATILTR	T95t	2	1		1		2	ü			Not in COGs
	SPLC1_S271310	NIES39_L03200	hypothetical protein SPLC1_S271310	MEIFTtLLMSLSATILTR	T96t				1			ü
260	SPLC1_S271320	NIES39_L03190	hypothetical protein SPLC1_S271320	LQQLQSLFAEMEQALIAYSGGIDsTLVAK	S29s	1	1	1			1		ü		Hypothetical
261	SPLC1_S300160	NIES39_L02640	hypothetical protein SPLC1_S300160	LLstRAYPVLLSDTIADFR	S291s T292t	2	1	1	1		3		ü		Unclassified
	SPLC1_S300160	NIES39_L02640	hypothetical protein SPLC1_S300160	LLStRAYPVLLsDTIADFR	T292t S300s			1	0				ü
262	SPLC1_S300500	NIES39_L03810	hypothetical protein SPLC1_S300500	IPPLMLSsDTLINEAVQLAMNR	S96s	2	1	1			2		ü		Not in COGs
	SPLC1_S300500	NIES39_L03810	hypothetical protein SPLC1_S300500	IPPLMLSSDtLINEAVQLAMNR	T98t				1					ü
263	SPLC1_S320060	ARTHRO_290011	hypothetical protein SPLC1_S320060	FDDPDQIFNLLLPALtAIINDKMVLSK	T68t	1	1		1		1	ü	ü		Not in COGs
264	SPLC1_S340180	NIES39_L05590	hypothetical protein SPLC1_S340180	IDLDSDQILTLEGLNGsDRLK	S211s	2	1	1			2	ü		ü	Not in COGs
	SPLC1_S340180	NIES39_L05590	hypothetical protein SPLC1_S340180	IDLDsDQILTLEGLNGSDRLK	S199s			1						ü
265	SPLC1_S360610	NIES39_L06200	hypothetical protein SPLC1_S360610	MASSSEQSILsPACTLNQLGESVPSLK	S60s	1	1	1			1	ü			Not in COGs
266	SPLC1_S361140	NIES39_L06770	hypothetical protein SPLC1_S361140	LEsNADILAPLKNNILFDK	S5s	1	1	1			1			ü	Not in COGs
267	SPLC1_S361250	ARTHRO_230006	hypothetical protein SPLC1_S361250	LVRQADGyYAQFAIAVDAVDAMVEK	Y169y	2	1			1	2	ü			Unclassified
	SPLC1_S361250	ARTHRO_230006	hypothetical protein SPLC1_S361250	LVRQADGYyAQFAIAVDAVDAMVEK	Y170y					1		ü
268	SPLC1_S370800	NIES39_B00610	hypothetical protein SPLC1_S370800	SAYLSIFKSPQSFSAsLPK	S155s	2	1	1			2	ü	ü		Unclassified
	SPLC1_S370800	NIES39_B00610	hypothetical protein SPLC1_S370800	SAYLSIFKSPQsFSASLPK	S151s			1					ü
269	SPLC1_S371150	NIES39_A00280	hypothetical protein SPLC1_S371150	WDEAIATYQKTIELNANQYQSyQYLGNLLLR	Y237y	2	2			1	2	ü		ü	Unclassified
	SPLC1_S371150	NIES39_A00280	hypothetical protein SPLC1_S371150	LAFAtVIDVFIANK	T901t				1			ü
	SPLC1_S371150	NIES39_A00280	hypothetical protein SPLC1_S371150	AIALDLTDPQVFWGLGR								ü		ü
	SPLC1_S371150	NIES39_A00280	hypothetical protein SPLC1_S371150	DQAVVDEIVQLLPPSVK								ü
	SPLC1_S371150	NIES39_A00280	hypothetical protein SPLC1_S371150	IYPNIGVVFDGWTAPLNPTQNDINEAAKDQAVVDEIVQLLPPSVK										ü
	SPLC1_S371150	NIES39_A00280	hypothetical protein SPLC1_S371150	LGNFFLISSLFNFDK								ü
	SPLC1_S371150	NIES39_A00280	hypothetical protein SPLC1_S371150	LGETLNQLDCWEEAVR								ü
	SPLC1_S371150	NIES39_A00280	hypothetical protein SPLC1_S371150	LSEMIVSTAAELVDDATAK								ü
	SPLC1_S371150	NIES39_A00280	hypothetical protein SPLC1_S371150	NYITNNLQDISDSDAEALQSLSPEEIER								ü		ü
270	SPLC1_S380010	NIES39_A00590	hypothetical protein SPLC1_S380010	YITIFSPENTALHLSAIKVFGICNDDTDsCANLAFNKPtTAAEP	S941s T951t	2	1	1	1		3	ü			Unclassified
	SPLC1_S380010	NIES39_A00590	hypothetical protein SPLC1_S380010	YITIFSPENTALHLSAIKVFGICNDDTDsCANLAFNKPTtAAEP	S941s T952t			0	1			ü
271	SPLC1_S380190	NIES39_B00210	hypothetical protein SPLC1_S380190	VTAIFYANNLtQDDWGNISGTR	T77t	1	1		1		1	ü	ü		Not in COGs
272	SPLC1_S380340	NIES39_L01900	hypothetical protein SPLC1_S380340	ILtQPLRVAAAGLILEyNLDADEARNIAR	T107t Y121y	2	2		1	1	3	ü			Hypothetical
	SPLC1_S380340	NIES39_L01900	hypothetical protein SPLC1_S380340	LPVYRLEEsEELPCIVPVAGR	S219s			1				ü
273	SPLC1_S410620	AmaxDRAFT_5263	hypothetical protein SPLC1_S410620	LFKNyQEVITVVsK	Y48y S56s	1	1	1		1	2		ü		Not in COGs
274	SPLC1_S410860	AmaxDRAFT_4621	hypothetical protein SPLC1_S410860	LTALTKPPKPYTQsALLIAVGDIMMHGPQIR	S55s	1	1	1			1		ü		Unclassified
275	SPLC1_S411070	NIES39_J03690	hypothetical protein SPLC1_S411070	ETRLANGVFNLELEANSIHVNPWLNVASNLGNLPPEtREK	T773t	1	1		1		1		ü		Unknown
276	SPLC1_S411160		hypothetical protein SPLC1_S411160	CYHKtGHFLGLPLSIFK	T40t	1	1		1		1	ü			Transport and binding proteins
	SPLC1_S411160		hypothetical protein SPLC1_S411160	MGLSNLAFLLETVSRPK								ü
277	SPLC1_S411270	NIES39_J03580	hypothetical protein SPLC1_S411270	NLQFYAMsTFGVSGR	S221s	1	1	1			1		ü		Not in COGs
278	SPLC1_S411450	NIES39_J03410	hypothetical protein SPLC1_S411450	MQRDADGLPYIPAKsLTGILR	S15s	1	1	1			1	ü			Unknown
279	SPLC1_S412000	ARTHRO_130046	hypothetical protein SPLC1_S412000	GVQAsVTFIsAISEGLFQVFEIKPNQITR	S57s S62s	1	1	2			2	ü	ü	ü	Unclassified
280	SPLC1_S412090	APPUASWS_015390	hypothetical protein SPLC1_S412090	LtGVIAVAFLTEEPLEAPLK	T8t	2	1		1		2	ü	ü		Unknown
	SPLC1_S412090	APPUASWS_015390	hypothetical protein SPLC1_S412090	LTGVIAVAFLtEEPLEAPLK	T17t				1					ü
281	SPLC1_S430180	NIES39_O01730	hypothetical protein SPLC1_S430180	LLQKSAATLPELAEDVstTVQNQAER	S54s T55t	1	1	1	1		2		ü		Hypothetical
282	SPLC1_S430320	NIES39_O01820	hypothetical protein SPLC1_S430320	IDAILLSQGLEDHAHIPtLKILDK	T70t	1	1		1		1			ü	Hypothetical
283	SPLC1_S490520		hypothetical protein SPLC1_S490520	IIPQAINVQRytYQCIVLGK	Y56y T57t	2	1		1	1	3			ü	Not in COGs
	SPLC1_S490520		hypothetical protein SPLC1_S490520	IIPQAINVQRYtyQCIVLGK	T57t Y58y				0	1				ü
284	SPLC1_S500100	NIES39_O03900	hypothetical protein SPLC1_S500100	LDYTETIIVLSAyTHKIGFMRPLFTGSASRFAsMNNLEILQLVLQSNLSLK	Y119y S155s	2	1	1		1	3			ü	Not in COGs
	SPLC1_S500100	NIES39_O03900	hypothetical protein SPLC1_S500100	LDYTETIIVLSAYTHKIGFMRPLFTGSASRFAsMNNLEILQLVLQSNLsLK	S139s S155s			1						ü
285	SPLC1_S500150	NIES39_O03950	hypothetical protein SPLC1_S500150	ITRPLLFLNLDNWVSREMItIEMNNNIPILKHQtPIK	T152t T166t	2	2		2		3	ü			Unknown
	SPLC1_S500150	NIES39_O03950	hypothetical protein SPLC1_S500150	HQFNLNPLDTYQSICKDLAsAILQNNFR	S189s			1						ü
286	SPLC1_S500370	NIES39_O04120	hypothetical protein SPLC1_S500370	FGQGtAPAGNIQVRTGQLQILDGAR	T121t	1	1		1		1		ü		Unclassified
287	SPLC1_S510210		hypothetical protein SPLC1_S510210	VSMTISGEVRstRVFLR	S46s T47t	1	1	1	1		2	ü			Transport and binding proteins
288	SPLC1_S510230	NIES39_O05400	hypothetical protein SPLC1_S510230	LSFsRRQELQSQIR	S67s	2	1	1			2	ü			Hypothetical
	SPLC1_S510230	NIES39_O05400	hypothetical protein SPLC1_S510230	LSFSRRQELQsQIR	S74s			1				ü	ü
289	SPLC1_S510520	NIES39_O06230	hypothetical protein SPLC1_S510520	MAsLIIFTAIATLTK	S3s	2	1	1			2	ü		ü	Hypothetical
	SPLC1_S510520	NIES39_O06230	hypothetical protein SPLC1_S510520	MASLIIFTAIATLtK	T14t				1			ü		ü
290	SPLC1_S520250	NIES39_C03500	hypothetical protein SPLC1_S520250	GGANtILVsEFSWLGGMLTSAGVAAPDGNELVAFQTGLWGAFLRELR	T32t S36s	2	1	1	1		3		ü		Hypothetical
	SPLC1_S520250	NIES39_C03500	hypothetical protein SPLC1_S520250	GGANtILVSEFsWLGGMLTSAGVAAPDGNELVAFQTGLWGAFLRELR	T32t S39s			1	0				ü
291	SPLC1_S520640	NIES39_C03150	hypothetical protein SPLC1_S520640	LLNRMSVEREGLPPVLsSETVQSLR	S103s	2	1	1			2			ü	Unclassified
	SPLC1_S520640	NIES39_C03150	hypothetical protein SPLC1_S520640	LLNRMSVEREGLPPVLSSETVQsLR	S109s			1						ü
292	SPLC1_S521070	NIES39_C02660	hypothetical protein SPLC1_S521070	APsDSEYQNALDQAAQKIAAYSAAR	S111s	2	1	1			2			ü	Not in COGs
	SPLC1_S521070	NIES39_C02660	hypothetical protein SPLC1_S521070	APSDSEyQNALDQAAQKIAAYSAAR	Y115y					1				ü
293	SPLC1_S530360	NIES39_C02120	hypothetical protein SPLC1_S530360	EFTQDPIsFLGGFVSSVLRLNLSEDPVKSWLEK	S17s	2	1	1			2			ü	Hypothetical
	SPLC1_S530360	NIES39_C02120	hypothetical protein SPLC1_S530360	EFTQDPISFLGGFVSSVLRLNLSEDPVKsWLEK	S38s			1						ü
	SPLC1_S530360	NIES39_C02120	hypothetical protein SPLC1_S530360	EFTQDPISFLGGFVSSVLR										ü
264	SPLC1_S530500	ARTHRO_1450086	hypothetical protein SPLC1_S530500	AGFPELIEPVTDIDPKtLK	T258t	2	2		1		3		ü		Not in COGs
	SPLC1_S530500	ARTHRO_1450086	hypothetical protein SPLC1_S530500	ITISSQTPGHNMILNAFALKVINsIHPLWtFWELNELKIR	S86s T92t			1	1				ü
295	SPLC1_S530680	ARTHRO_3920005	hypothetical protein SPLC1_S530680	ETIWLNEYQIIEsPPYSNFYAIFEPLERIK	S90s	2	1	1			2		ü		Not in COGs
	SPLC1_S530680	ARTHRO_3920005	hypothetical protein SPLC1_S530680	ETIWLNEYQIIESPPYSNFyAIFEPLERIK	Y97y					1			ü
296	SPLC1_S530890	NIES39_C01270	hypothetical protein SPLC1_S530890	ITLLsLYGALMIPLPFLAIVADTPISPQVLWGGIVLGGVAVYGALsERVVVNDR	S26s S67s	2	1	2			3			ü	Hypothetical
	SPLC1_S530890	NIES39_C01270	hypothetical protein SPLC1_S530890	ITLLSLYGALMIPLPFLAIVADTPISPQVLWGGIVLGGVAVyGALsERVVVNDR	Y63y S67s			0		1				ü
297	SPLC1_S531080	NIES39_C00990	hypothetical protein SPLC1_S531080	IVTGLPDEVNNIYAVAREVFIEEQKAGIyR	Y700y	1	1			1	1			ü	Unclassified
298	SPLC1_S531240	NIES39_C00880	hypothetical protein SPLC1_S531240	DNNALRLNGDGVSKssYLNNNVTPIQGR	S906s S907s	1	1	2			2			ü	Not in COGs
299	SPLC1_S533080	ARTHRO_1450062	hypothetical protein SPLC1_S533080	IGPRtYLEISESQVR	T141t	2	1		1		2			ü	Unclassified
	SPLC1_S533080	ARTHRO_1450062	hypothetical protein SPLC1_S533080	IGPRTYLEISEsQVR	S148s			1						ü
300	SPLC1_S533240	NIES39_M01410	hypothetical protein SPLC1_S533240	IIAItYPGSCFGMRNLALGyGRVSR	T88t Y103y	2	1		1	1	3			ü	Hypothetical
	SPLC1_S533240	NIES39_M01410	hypothetical protein SPLC1_S533240	IIAITYPGsCFGMRNLALGyGRVSR	S92s Y103y			1		0				ü
301	SPLC1_S533330		hypothetical protein SPLC1_S533330	STLKSLDYIARSPIYNHsK	S22s	1	1	1			1		ü		Not in COGs
302	SPLC1_S540020	NIES39_M01680	hypothetical protein SPLC1_S540020	IAQVHILSHGSPGCLyLGsGVVNSDTLKSDR	Y87y S90s	1	1	1		1	2			ü	Not in COGs
303	SPLC1_S540070	ARTHRO_1450017	hypothetical protein SPLC1_S540070	LPQPSGITREIPtLENAEYIIPR	T69t	1	1		1		1	ü			Not in COGs
304	SPLC1_S540540	NIES39_M01960	hypothetical protein SPLC1_S540540	FsAFFNPMTPPSSRSLPATEGQLPQFASDLR	S95s	2	1	1			2	ü			Hypothetical
	SPLC1_S540540	NIES39_M01960	hypothetical protein SPLC1_S540540	FSAFFNPMTPPSSRSLPAtEGQLPQFASDLR	T112t				1			ü
305	SPLC1_S542010	NIES39_N00150	hypothetical protein SPLC1_S542010	ILsEMDFHLGNRLHSIIIADILGVPNIGIQK	S264s	2	1	1			2	ü			Unclassified
	SPLC1_S542010	NIES39_N00150	hypothetical protein SPLC1_S542010	ILSEMDFHLGNRLHsIIIADILGVPNIGIQK	S276s			1				ü	ü
306	SPLC1_S542290	NIES39_N00400	hypothetical protein SPLC1_S542290	SVGLQEWQTSLGLLtVQAQYQtR	T261t T268t	1	1		2		2	ü		ü	Not in COGs
307	SPLC1_S542300	NIES39_N00410	hypothetical protein SPLC1_S542300	MGEICQsHKIFQRLSGELK	S7s	2	1	1			2	ü		ü	Not in COGs
	SPLC1_S542300	NIES39_N00410	hypothetical protein SPLC1_S542300	MGEICQSHKIFQRLsGELK	S15s			1						ü
308	SPLC1_S542560	NIES39_N00620	hypothetical protein SPLC1_S542560	LMAIEKSIEsALNAGQLELTEQR	S253s	2	1	1			2		ü		Unclassified
	SPLC1_S542560	NIES39_N00620	hypothetical protein SPLC1_S542560	LMAIEKSIESALNAGQLELtEQR	T263t				1					ü
309	SPLC1_S542760	NIES39_N00810	hypothetical protein SPLC1_S542760	IsyIPELFDTPQVLDRLCRVSGGHMR	S350s Y351y	1	1	1		1	2			ü	Not in COGs
310	SPLC1_S550520	NIES39_G00710	hypothetical protein SPLC1_S550520	IAISANFTEIRPAtDVFSPDVNELDLRYRVR	T176t	2	1		1		2			ü	Not in COGs
	SPLC1_S550520	NIES39_G00710	hypothetical protein SPLC1_S550520	IAISANFTEIRPATDVFsPDVNELDLRYRVR	S180s			1						ü
311	SPLC1_S550820	NIES39_G00950	hypothetical protein SPLC1_S550820	VADsIYWLNCYIERAENIAR	S8s	2	1	1			2	ü	ü	ü	Hypothetical
	SPLC1_S550820	NIES39_G00950	hypothetical protein SPLC1_S550820	VADSIyWLNCYIERAENIAR	Y10y					1		ü	ü
312	SPLC1_S570210	ARTHRO_1380018	hypothetical protein SPLC1_S570210	MQSITGIVHQSPSVLDEQYRQKsASELIAVAR	S584s	2	1	1			2	ü			Not in COGs
	SPLC1_S570210	ARTHRO_1380018	hypothetical protein SPLC1_S570210	MQSITGIVHQSPSVLDEQYRQKSAsELIAVAR	S586s			1				ü	ü
313	SPLC1_S570290	NIES39_J02540	hypothetical protein SPLC1_S570290	HGPVNLQtFSLRDVQSIWLLVDHK	T71t	2	2		1		2			ü	Not in COGs
	SPLC1_S570290	NIES39_J02540	hypothetical protein SPLC1_S570290	HGPVNLQTFSLRDVQsIWLLVDHKSVSLDQLPQK	S79s			1						ü
314	SPLC1_S590090	NIES39_J01690	hypothetical protein SPLC1_S590090	SLITLGtPHMSREQWTRK	T123t	3	1		1		3	ü			Unclassified
	SPLC1_S590090	NIES39_J01690	hypothetical protein SPLC1_S590090	sLITLGTPHMSREQWTRK	S117s			1					ü
	SPLC1_S590090	NIES39_J01690	hypothetical protein SPLC1_S590090	SLITLGTPHMsREQWTRK	S127s			1				ü
315	SPLC1_S600030	NIES39_J01010	hypothetical protein SPLC1_S600030	EPDNLPQRLESyLLVTVESHK	Y469y	1	1			1	1		ü	ü	Unclassified
316	SPLC1_S600140	AmaxDRAFT_4055	hypothetical protein SPLC1_S600140	FGKIsLGEYLHSVINItAK	S83s T95t	1	1	1	1		2		ü		Not in COGs
317	SPLC1_S600310	NIES39_J00730	hypothetical protein SPLC1_S600310	LEVNENISRAQSRDPEsFVVEVK	S190s	3	2	1			4	ü			Unclassified
	SPLC1_S600310	NIES39_J00730	hypothetical protein SPLC1_S600310	NsIRDGDTVyVILEKPQEQPEGDRPLPWQPVAVSNQRPDNLPENQIAIR	S104s Y112y			1		1			ü
	SPLC1_S600310	NIES39_J00730	hypothetical protein SPLC1_S600310	NSIRDGDtVyVILEKPQEQPEGDRPLPWQPVAVSNQRPDNLPENQIAIR	T110t Y112y				1	0			ü
318	SPLC1_S630390	ARTHRO_6140001	hypothetical protein SPLC1_S630390	EVAFPNSHSKPCLILLHHtAPDVDTLFVIR	T314t	2	1		1		2	ü	ü		Transport and binding proteins
	SPLC1_S630390	ARTHRO_6140001	hypothetical protein SPLC1_S630390	EVAFPNSHSKPCLILLHHTAPDVDtLFVIR	T320t				1			ü	ü
319	SPLC1_S010210	NIES39_J00110	integral membrane sensor signal transduction histidine kinase	KARSALLEtAR	T43t	3	3		1		5	ü	ü		Not in COGs
	SPLC1_S010210	NIES39_J00110	integral membrane sensor signal transduction histidine kinase	LMEMMGGGIKLDsAGHDQGTTVTIAMPtLQAATPPSQNQK	S647s T662t			1	1				ü
	SPLC1_S010210	NIES39_J00110	integral membrane sensor signal transduction histidine kinase	QNNQLsLISIAPVyIADGEVNR	S190s Y198y			1		1			ü
320	SPLC1_S033320	NIES39_D02130	integral membrane sensor signal transduction histidine kinase	HsRIRLALWYALVMGGILGLSGFGVyR	S10s Y34y	1	1	1		1	2		ü		Not in COGs
321	SPLC1_S500080	NIES39_O03880	integral membrane sensor signal transduction histidine kinase	IAREIHDsVGHHLTAQSIQLENAALFIAEDK	S260s	2	1	1			2			ü	Unclassified
	SPLC1_S500080	NIES39_O03880	integral membrane sensor signal transduction histidine kinase	IAREIHDSVGHHLtAQSIQLENAALFIAEDK	T266t				1					ü
322	SPLC1_S540570	NIES39_L00830	iron-containing alcohol dehydrogenase	VIIGERPAIDDDDPFAHEKLsPVLVMyR	S340s Y346y	1	1	1		1	2		ü		Unclassified
323	SPLC1_S630290		LemA family protein	LYQEAIDsySIAELQEAGAEVSIPPEFIEKAIAEIEKQR	S32s Y33y	1	1	1		1	2		ü		Unclassified
324	SPLC1_S020060	NIES39_E04190	lipoic acid synthetase	RPIGAASELsQVQR	S16s	1	1	1			1	ü			Not in COGs
325	SPLC1_S430410	NIES39_J02890	lysyl-tRNA synthetase	VEsTLIEPTFIIDFPVEVSPLAK	S105s	1	1	1			1			ü	Translation (Protein Synthesis)
326	SPLC1_S300390	NIES39_L02440	lytic transglycosylase catalytic	IAVGDNLDGLWMIsSLsRR	S534s S537s	2	1	2			3		ü	ü	Not in COGs
	SPLC1_S300390	NIES39_L02440	lytic transglycosylase catalytic	IAVGDNLDGLWMISsLsRR	S535s S537s			1						ü
	SPLC1_S300390	NIES39_L02440	lytic transglycosylase catalytic	SVFGNYWNYLRIYNPEISQKLAEHIR										ü
327	SPLC1_S033300	NIES39_D02090	mannose-1-phosphate guanylyltransferase	LLAKFGCDAVVLNAsLNQIAISPsDR	S584s S593s	3	2	2			4	ü		ü	Not in COGs
	SPLC1_S033300	NIES39_D02090	mannose-1-phosphate guanylyltransferase	LLAKFGCDAVVLNASLNQIAIsPsDR	S591s S593s			1				ü		ü
	SPLC1_S033300	NIES39_D02090	mannose-1-phosphate guanylyltransferase	IEsGATLNINLIWGNTARR	S366s			1						ü
328	SPLC1_S103140	NIES39_R00390	membrane bound O-acyl transferase MBOAT family protein	GAPPtNSLLEFTSYK	T158t	2	1		1		2	ü		ü	Not in COGs
	SPLC1_S103140	NIES39_R00390	membrane bound O-acyl transferase MBOAT family protein	GAPPTNSLLEFTSyK	Y167y					1		ü		ü
329	SPLC1_S103020	NIES39_Q01980	membrane protein	LSLTAWGGIFITVLGIAWVITEQAPETLGIPLRLtR	T155t	1	1		1		1		ü		Unclassified
330	SPLC1_S370850	NIES39_B00570	metallophosphoesterase	GLPPIFAWRLSQGLEyAEKADDPtHVCQR	Y259y T267t	1	1		1	1	2			ü	Unclassified
331	SPLC1_S061640	NIES39_E01060	methyl-accepting chemotaxis sensory transducer	LAEQAKRsLDDIIQVTNR	S1043s	3	2	1			3		ü		Not in COGs
	SPLC1_S061640	NIES39_E01060	methyl-accepting chemotaxis sensory transducer	LAEQAKRSLDDIIQVtNR	T1051t				1				ü
	SPLC1_S061640	NIES39_E01060	methyl-accepting chemotaxis sensory transducer	QFDAIARGNLNARVNVyAEDELGQMCAK	Y753y					1			ü
332	SPLC1_S170870	NIES39_A01580	methyltransferase small	QLLIKPtATHSVKRIIMELGK	T188t	1	1		1		1		ü		Not in COGs
333	SPLC1_S204800	NIES39_A07610	methyltransferase type 11	DYGFAVTGITIsPGQVKR	S125s	2	2	1			1		ü		Not in COGs
	SPLC1_S204800	NIES39_A07610	methyltransferase type 11	ILARDYGFAVTGITIsPGQVKR	S125s			0						ü
334	SPLC1_S520680	NIES39_C03060	methyltransferase type 11	TARVsLHPQLANPQsREDLINCITNHKPFEISK	S335s S345s	2	1	2			3	ü			Hypothetical
	SPLC1_S520680	NIES39_C03060	methyltransferase type 11	TARVSLHPQLANPQsREDLINCITNHKPFEIsK	S345s S362s			1				ü
	SPLC1_S520680	NIES39_C03060	methyltransferase type 11	ELLDTLDPFLYVLLER										ü
	SPLC1_S520680	NIES39_C03060	methyltransferase type 11	GFTIPDVFAALK								ü
	SPLC1_S520680	NIES39_C03060	methyltransferase type 11	LPVFLPIHLDSGIAACLLPLWER								ü	ü	ü
335	SPLC1_S550310	NIES39_G00530	methyltransferase type 11	ATFSQWLKVLYNLLNPNGLLLFSVHDRSLLPSHLMIDDSELLFCLNSEsR	S206s	1	1	1			1			ü	Not in COGs
336	SPLC1_S201470	NIES39_A04350	Mg chelatase subunit ChlI	GTLVSDRPFRsPHHSASGPSLVGGGSYPKPGEIsLAHR	S273s S296s	2	1	2			3		ü		Not in COGs
	SPLC1_S201470	NIES39_A04350	Mg chelatase subunit ChlI	GTLVSDRPFRSPHHSAsGPSLVGGGSYPKPGEIsLAHR	S279s S296s			1					ü
	SPLC1_S201470	NIES39_A04350	Mg chelatase subunit ChlI	LDSSRILATPKSTNLDLK									ü
337	SPLC1_S270960	NIES39_L03470	MiaB-like tRNA modifying enzyme YliG	LLPTMATKPTIAFsHLGCEKNR	S40s	2	1	1			2		ü		Not in COGs
	SPLC1_S270960	NIES39_L03470	MiaB-like tRNA modifying enzyme YliG	LLPTMATKPtIAFSHLGCEKNR	T36t					1				ü
338	SPLC1_S550920	NIES39_G01050	molecular chaperone DnaK	NFKRGIGSNIQGFLPEIDGEIItFETAGEWFLK	T101t	2	1		1		2	ü			Cellular processes
	SPLC1_S550920	NIES39_G01050	molecular chaperone DnaK	NFKRGIGSNIQGFLPEIDGEIITFEtAGEWFLK	T104t				1			ü
339	SPLC1_S200310	NIES39_A03310	molybdate ABC transporter inner membrane subunit	MVYSAIVPEsITPQMRSDLSPIWISLK	S10s	3	2	1			3	ü			Not in COGs
	SPLC1_S200310	NIES39_A03310	molybdate ABC transporter inner membrane subunit	VLFDsTQQINIPSSDR	S327s			1				ü
	SPLC1_S200310	NIES39_A03310	molybdate ABC transporter inner membrane subunit	VLFDStQQINIPSSDR	T328t				1			ü
340	SPLC1_S010270	NIES39_J00070	MscS Mechanosensitive ion channel	LIsGLSKLLTQWRtR	S242s T253t	2	1	1	1		3		ü	ü	Not in COGs
	SPLC1_S010270	NIES39_J00070	MscS Mechanosensitive ion channel	LISGLsKLLTQWRtR	S245s T253t			1	0			ü	ü
341	SPLC1_S204650	NIES39_A07460	multi-component transcriptional regulator winged helix family	LAGsLGTFGRREGSTVAR	S299s	2	1	1			2		ü		Not in COGs
	SPLC1_S204650	NIES39_A07460	multi-component transcriptional regulator winged helix family	LAGSLGTFGRREGStVAR	T310t				1				ü
342	SPLC1_S081620	NIES39_E02610	multi-sensor hybrid histidine kinase	IEENItHYLEIPFIVGQDIQDAVALGLLDIEDLSGWELyFWR	T75t Y108y	1	1		1	1	2			ü	Not in COGs
343	SPLC1_S082010	NIES39_E02970	multi-sensor hybrid histidine kinase	LVHAPSSSSIFHITKLMsR	S210s			1			1		ü	ü	Not in COGs
	SPLC1_S082010	NIES39_E02970	multi-sensor hybrid histidine kinase	LAAEIASRAKSEFLATMSHEIR									ü
	SPLC1_S082010	NIES39_E02970	multi-sensor hybrid histidine kinase	VTVSGRDYGTLSFLSYQPR									ü	ü
344	SPLC1_S490320	NIES39_O03160	multi-sensor hybrid histidine kinase	FTDAGYVTLRGsFVSSVsQLYFEVEDTGPGITPDEQER	S1042s S1048s	2	1	2			4		ü		Regulatory functions
	SPLC1_S490320	NIES39_O03160	multi-sensor hybrid histidine kinase	FTDAGYVTLRGSFVSSVSQLYFEVEDtGPGItPDEQER	T1057t T1062t				2				ü
345	SPLC1_S540750	NIES39_M02160	multi-sensor hybrid histidine kinase	tNYDLLPTTIAQK	T245t	1	1		1		1			ü	Regulatory functions
346	SPLC1_S530230	NIES39_Q01870	multi-sensor signal transduction histidine kinase	NsLDLDTILQNAVNAIFAELK	S642s	1	1	1			1		ü		Unclassified
347	SPLC1_S130120	NIES39_R00700	MutS2 family protein	FVIPVKAPQKDAIPGIVHDASTtGATVYVEPHsIVVLNNQLR	T215t S225s	1	1	1	1		2		ü		Not in COGs
348	SPLC1_S031840	NIES39_D00640	Myo-inositol-1-phosphate synthase	LsVEDSPNsAGVVIDAIRCCKLGLDR	S303s S310s	1	1	2			2	ü			Not in COGs
349	SPLC1_S051010	ARTHRO_970003	N-6 DNA methylase	CFTREEIAARNDNLDIsWLR	S441s	1	1	1			1	ü			Not in COGs
350	SPLC1_S203850	NIES39_A06670	N-6 DNA methylase	GPYRPPQyERVMLPMTVLRR	Y34y	1	1			1	1	ü			Not in COGs
351	SPLC1_S020220	NIES39_E04050	N-acetyl-gamma-glutamyl-phosphate reductase	IASRCEVVFLSLPNGLACEMAPQLLEKGCYVLDLSADyR	Y96y	1	1			1	1		ü		Not in COGs
352	SPLC1_S510990	NIES39_O06750	N-acetylmuramoyl-L-alanine amidase	LVIELPGtSLGSVSGQR	T75t	1	1		1		1		ü		Cell envelope
353	SPLC1_S032080	NIES39_D01000	NAD-dependent epimerase/dehydratase	ILVtGGAGFLGKQVIDQLLKAGAK	T14t	3	2		1		3	ü	ü	ü	Not in COGs
	SPLC1_S032080	NIES39_D01000	NAD-dependent epimerase/dehydratase	sSHVIPALVRKVYEAQQR	S182s			1				ü
	SPLC1_S032080	NIES39_D01000	NAD-dependent epimerase/dehydratase	SsHVIPALVRKVYEAQQR	S183s			1				ü
354	SPLC1_S081360	NIES39_E02360	nicotinate-nucleotide pyrophosphorylase	LSGVATsTREYVDAIADLPtQLVDTR	S122s T135t	2	1	1	1		4	ü			Not in COGs
	SPLC1_S081360	NIES39_E02360	nicotinate-nucleotide pyrophosphorylase	LSGVATStREYVDAIADLPTQLVDtR	T123t T140t				2			ü
355	SPLC1_S412190	NIES39_O00860	nitrate ABC transporter inner membrane subunit	ILFPATVPyIFTGLK	Y337y	1	1			1	1			ü	Transport and binding proteins
356	SPLC1_S060720	NIES39_D06110	NnrU protein	sQTSVIPFLAIIQGR	S184s	1	1	1			1	ü			Not in COGs
357	SPLC1_S171370	NIES39_A02000	nucleotidyl transferase	EVAPGIYtGLNVAVNWDKVHIEGPVYIGGMTR	T266t	3	2		1		3	ü			Not in COGs
	SPLC1_S171370	NIES39_A02000	nucleotidyl transferase	LGAsIDVQAAALDWLITDAR	S349s			1				ü
	SPLC1_S171370	NIES39_A02000	nucleotidyl transferase	LGASIDVQAAALDWLItDAR	T362t				1					ü
358	SPLC1_S030500	NIES39_C04950	O-antigen polymerase	LLAIsYGIIAVLSVVLAIALPRYGIEQAVHyGAWR	S134s Y160y	2	1	1		1	3		ü		Not in COGs
	SPLC1_S030500	NIES39_C04950	O-antigen polymerase	LLAISYGIIAVLsVVLAIALPRYGIEQAVHyGAWR	S142s Y160y			1		0			ü
359	SPLC1_S081260	NIES39_E02260	oligopeptide/dipeptide ABC transporter ATPase subunit	IVEIGECNSVYDyPLHPYTKALLsAVPIPDPEIEAKR	Y257y S268s	2	1	1		1	3			ü	Not in COGs
	SPLC1_S081260	NIES39_E02260	oligopeptide/dipeptide ABC transporter ATPase subunit	IVEIGECNSVYDYPLHPYtKALLsAVPIPDPEIEAKR	T263t S268s			0	1					ü
360	SPLC1_S230280	NIES39_L00130	O-succinylbenzoic acid synthase	LYHSLGIDGVFSsVFETEIGQK	S276s	1	1	1			1			ü	Not in COGs
361	SPLC1_S600340	NIES39_J00700	pantetheine-phosphate adenylyltransferase	QSISHLDNVEVASFEGLTVDyAKLR	Y75y	1	1			1	1	ü			Cell envelope
362	SPLC1_S033090	NIES39_D01880	PAS/PAC sensor signal transduction histidine kinase	QVASSVITEsRDQLEAVLNAVPGLVSWVGsDLR	S314s S334s	1	1	2			2		ü		Not in COGs
363	SPLC1_S102640	NIES39_Q02400	PAS/PAC sensor signal transduction histidine kinase	TIMQLSAQPyIPTYDVVEFKDGR	Y292y	2	1			1	2	ü			Not in COGs
	SPLC1_S102640	NIES39_Q02400	PAS/PAC sensor signal transduction histidine kinase	TIMQLSAQPYIPTyDVVEFKDGR	Y296y					1		ü
364	SPLC1_S204660	NIES39_A07470	PAS/PAC sensor signal transduction histidine kinase	IIQMLtNLLSNsIRFSGANKR	T553t S559s	1	1	1	1		2	ü			Not in COGs
365	SPLC1_S361260	NIES39_M00320	PBS lyase HEAT domain protein repeat-containing protein	IRsQYVR	S463s	2	2	1			2	ü	ü		Not in COGs
	SPLC1_S361260	NIES39_M00320	PBS lyase HEAT domain protein repeat-containing protein	IEDLsPLISYKPMTPSER	S912s			1						ü
366	SPLC1_S270060	NIES39_J06010	penicillin-binding protein 1A family	QPGSAFKPFVYYAAFATGRYAPSTIVQDTPVsYR	S384s	2	1	1			2			ü	Not in COGs
	SPLC1_S270060	NIES39_J06010	penicillin-binding protein 1A family	QPGSAFKPFVYYAAFATGRYAPSTIVQDTPVSyR	Y385y					1				ü
367	SPLC1_S010680	NIES39_H00870	penicillin-binding protein 1C	LRIVLPQNNDyFLVTAGHDsPLELKVAGVDNQEIQWFINDNK	Y683y S692s	1	1	1		1	2		ü		Not in COGs
368	SPLC1_S010050	NIES39_J00220	pentapeptide repeat protein	MSQLATFKIPEYSVEsK	S16s	1	1	1			1			ü	Not in COGs
369	SPLC1_S102270	NIES39_Q02750	pentapeptide repeat protein	MNAEtLLASYAQGERDFHK	T5t	1	1		1		1		ü	ü	Not in COGs
370	SPLC1_S411050	NIES39_J03700	pentapeptide repeat protein	GANLtGSDLRYTNLNGVRLsGAK	T138t S153s	2	1	1	1		3		ü		Hypothetical
	SPLC1_S411050	NIES39_J03700	pentapeptide repeat protein	GANLTGsDLRYTNLNGVRLsGAK	S140s S153s			1					ü
	SPLC1_S411050	NIES39_J03700	pentapeptide repeat protein	LLGVEVKEANFCEAILPLSFR									ü
371	SPLC1_S542570	NIES39_N00630	pentapeptide repeat protein	MItLSIAILPMAPVQASNLQEIR	T3t	1	1		1		1	ü			Hypothetical
372	SPLC1_S533040	NIES39_M01290	pentapeptide repeat-containing protein	LAYADLtEADLRGANFSNSVLFSVTINR	T129t	1	1		1		1	ü			Unclassified
373	SPLC1_S520920	NIES39_C02830	peptidase	ISIYsGNQYEITDYKAAGYGHLEIK	S31s	2	1	1			2		ü		Unclassified
	SPLC1_S520920	NIES39_C02830	peptidase	ISIYSGNQYEITDyKAAGYGHLEIK	Y40y					1			ü
374	SPLC1_S010440	NIES39_H01200	peptidase C39	FGPsGPLQLANINLEFPAGSFVAIVGLSGSGKSTLMK	S734s	4	3	1			4		ü		Not in COGs
	SPLC1_S010440	NIES39_H01200	peptidase C39	LMEKEPQFAEAFRDHAAIsEVFELLSQNLQQVANSGGNIK	S108s			1					ü
	SPLC1_S010440	NIES39_H01200	peptidase C39	LMEKEPQFAEAFRDHAAISEVFELLsQNLQQVANSGGNIK	S115s			1					ü
	SPLC1_S010440	NIES39_H01200	peptidase C39	LVGLRTAPtR	T207t				1				ü
375	SPLC1_S530160	NIES39_C02330	peptidase M1 membrane alanine aminopeptidase	EDFFLTQIsVVMALSQMEtPK	S792s T802t	1	1	1	1		2		ü		Translation (Protein Synthesis)
376	SPLC1_S230060	NIES39_K05120	peptidase M16	VMNtYLGNGLSSRLFVELREK	T276t	1	1		1		1		ü		Not in COGs
	SPLC1_S230060	NIES39_K05120	peptidase M16	ALSHIQRCFGDWKAPPTPLPK								ü
377	SPLC1_S080110	NIES39_E01330	Peptidase M23	HsEtVLSAQIPALLFWVQAYGILAGDEVK	S255s T257t	1	1	1	1		2			ü	Not in COGs
378	SPLC1_S170040	NIES39_A00810	peptidase M28	LtQAGyTVQRQEYLIGDR	T58t Y62y	1	1		1	1	2		ü		Not in COGs
379	SPLC1_S530450	NIES39_C01760	peptidase M48 Ste24p	LSGGSPTLAPQLNLDAFLEQAIAYDQMssDELGELLK	S230s S231s	1	1	2			2			ü	Hypothetical
380	SPLC1_S630040	NIES39_J00540	peptidase M50	IKEDGsYPPGLPLDAIAK	S381s	2	2	1			3	ü			Unclassified
	SPLC1_S630040	NIES39_J00540	peptidase M50	ITVLsPAGAVsGIIDRGDVVRAVAK	S342s S348s			2						ü
381	SPLC1_S170960	NIES39_A01660	peptidase S1 and S6 chymotrypsin/Hap	LEVRRGNAtEQIAVRPGELQDANLSR	T391t	1	1		1		1			ü	Not in COGs
382	SPLC1_S170240	NIES39_A00970	peptidase S15	NLAADsFYHDWLQHDQPGDYWQHLSPSRDNLDLPMLHIGGWFDTYLR	S206s	2	1	1			2			ü	Not in COGs
	SPLC1_S170240	NIES39_A00970	peptidase S15	NLAADSFYHDWLQHDQPGDYWQHLSPSRDNLDLPMLHIGGWFDTyLR	Y245y					1				ü
383	SPLC1_S570280	NIES39_J02550	peptidase S8 and S53 subtilisin kexin sedolisin	ATGVDsPDEIVAILK	S366s	2	2	1			3	ü	ü	ü	Translation (Protein Synthesis)
	SPLC1_S570280	NIES39_J02550	peptidase S8 and S53 subtilisin kexin sedolisin	VLsAGGGGTIsDIAEAIRFAADNGADVINMSLGGGGETQLMK	S212s S220s			2						ü
384	SPLC1_S205080	NIES39_A07830	peptidase T2 asparaginase 2	GGVEtVRKSLYQVITEVYGLLEK	T27t	1	1		1		1		ü		Not in COGs
	SPLC1_S205080	NIES39_A07830	peptidase T2 asparaginase 2	SLYQVITEVYGLLEK									ü
385	SPLC1_S060080	NIES39_D06710	peptide chain release factor 1	ILLLPQDPNDDKNIMLEIRAGtGGDEAsIWAGDLVR	T127t S133s	1	1	1	1		2		ü		Not in COGs
386	SPLC1_S202430	NIES39_A05140	peptidoglycan glycosyltransferase	IVRsTLAEQVEAFNAK	S306s	1	1	1			1		ü		Not in COGs
387	SPLC1_S080210	NIES39_E01430	peptidoglycan-binding domain 1 protein	LQDFLGtNLRYDVKAINADAGLsR	T272t S288s	1	1	1	1		2			ü	Not in COGs
	SPLC1_S080210	NIES39_E01430	peptidoglycan-binding domain 1 protein	LIDLGLLAPPVDGIFGPLSR										ü
	SPLC1_S080210	NIES39_E01430	peptidoglycan-binding domain 1 protein	LIDLGLLDPPADGIFGPK										ü
388	SPLC1_S011420	NIES39_H00150	permease	ILFSLIIAItLGLVFSAQK	T134t	1	1		1		1			ü	Not in COGs
389	SPLC1_S201490	NIES39_A04370	phosphate transporter	LsGRTFFHRWQLAEALAEESESWQFQPPITR	S445s	2	1	1			2			ü	Not in COGs
	SPLC1_S201490	NIES39_A04370	phosphate transporter	LSGRTFFHRWQLAEALAEESESWQFQPPItR	T473t				1					ü
	SPLC1_S201490	NIES39_A04370	phosphate transporter	IGLPVSTTQAVVGAIIGWNQFSGSITDTDTLIK										ü
390	SPLC1_S102200	NIES39_Q02830	phosphoenolpyruvate carboxylase	NGtIIPLGLLQVsLLQRLR	T953t S963s	1	1	1	1		2	ü		ü	Not in COGs
	SPLC1_S102200	NIES39_Q02830	phosphoenolpyruvate carboxylase	ALIYEQPDLVDFFEQVTPIQEISQLQISSRPARR										ü
391	SPLC1_S541610	NIES39_M02780	phosphoglucomutase alpha-D-glucose phosphate-specific	EsGIKIGVDPLGGSNIGYWEPIAER	S203s	1	1	1			1			ü	Central intermediary metabolism
392	SPLC1_S532500	NIES39_B01040	phosphoglycerate mutase 23-bisphosphoglycerate-independent	IsDAVSDGTIQNNPALSKVCEEVR	S83s	1	1	1			1	ü			Energy metabolism
393	SPLC1_S541580	NIES39_M02750	phosphoribosylamine/glycine ligase	FGDPEtQAVLLMLDTPLDQILTACCDRRLAELPPIR	T293t	1	1		1		1	ü			Purines, pyrimidines, nucleosides, and nucleotides
394	SPLC1_S060650	NIES39_D06170	phosphoribosylaminoimidazolecarboxamide formyltransferase/IMP cyclohydrolase	sLVEEFGFDLISSGGTAKAIQEAGLPVTKVSDYTGFPEILGGR	S21s	2	1	1			2	ü			Not in COGs
	SPLC1_S060650	NIES39_D06170	phosphoribosylaminoimidazolecarboxamide formyltransferase/IMP cyclohydrolase	SLVEEFGFDLISSGGTAKAIQEAGLPVTKVSDYtGFPEILGGR	T54t				1			ü
395	SPLC1_S080100	NIES39_E01320	photosystem II oxygen evolving complex protein PsbP	LFtLNISTSEQRWQKSK	T153t	1	1		1		1	ü	ü	ü	Not in COGs
396	SPLC1_S590400	NIES39_J01430	photosystem II S4 domain protein	tWEITQtEFLSPPEIAEAQGIFR	T58t T64t	2	1		2		3			ü	Hypothetical
	SPLC1_S590400	NIES39_J01430	photosystem II S4 domain protein	TWEItQtEFLSPPEIAEAQGIFR	T62t T64t				1					ü
397	SPLC1_S170060	NIES39_A00830	phycobilisome linker polypeptide ApcE	QGQSVDQQGLELPQIYFNAtIARQKFVMKPGLSsSEK	T272t S286s	3	1	1	1		3	ü	ü		Not in COGs
	SPLC1_S170060	NIES39_A00830	phycobilisome linker polypeptide ApcE	QGQSVDQQGLELPQIYFNAtIARQKFVMKPGLSSsEK	T272t S287s			1	0			ü
	SPLC1_S170060	NIES39_A00830	phycobilisome linker polypeptide ApcE	QGQSVDQQGLELPQIYFNATIARQKFVMKPGLSssEK	S286s S287s			0					ü
	SPLC1_S170060	NIES39_A00830	phycobilisome linker polypeptide ApcE	APLNQAEIR								ü
	SPLC1_S170060	NIES39_A00830	phycobilisome linker polypeptide ApcE	AYSQGISDLESK								ü
	SPLC1_S170060	NIES39_A00830	phycobilisome linker polypeptide ApcE	DQHVYGIGNDPLEIQFGAIFPK								ü	ü
	SPLC1_S170060	NIES39_A00830	phycobilisome linker polypeptide ApcE	DLSWFLR								ü	ü
	SPLC1_S170060	NIES39_A00830	phycobilisome linker polypeptide ApcE	DSGSGPAVFLPPGFRPINVSR								ü	ü
	SPLC1_S170060	NIES39_A00830	phycobilisome linker polypeptide ApcE	EFVEALGASALYIR								ü	ü
	SPLC1_S170060	NIES39_A00830	phycobilisome linker polypeptide ApcE	FPTLPAANFPNTELLYNQLTK								ü	ü
	SPLC1_S170060	NIES39_A00830	phycobilisome linker polypeptide ApcE	FVELGTPTDQMKGELEIDNR								ü	ü
	SPLC1_S170060	NIES39_A00830	phycobilisome linker polypeptide ApcE	GELEIDNR								ü
	SPLC1_S170060	NIES39_A00830	phycobilisome linker polypeptide ApcE	GGLAALVDAMVDSSEYADYFGEETVPYLR								ü	ü
	SPLC1_S170060	NIES39_A00830	phycobilisome linker polypeptide ApcE	KGFYALVDAIIDSVEYNEAFGEDTIPYER								ü
	SPLC1_S170060	NIES39_A00830	phycobilisome linker polypeptide ApcE	LTNVTDKVALQTTIGAIYR								ü	ü
	SPLC1_S170060	NIES39_A00830	phycobilisome linker polypeptide ApcE	NWGPQIDLFNYSAPFR								ü	ü
	SPLC1_S170060	NIES39_A00830	phycobilisome linker polypeptide ApcE	QGQSVDQQGLELPQIYFNATIAR								ü
	SPLC1_S170060	NIES39_A00830	phycobilisome linker polypeptide ApcE	QNDELVVPSFEPVLANDRS								ü
	SPLC1_S170060	NIES39_A00830	phycobilisome linker polypeptide ApcE	QTVAEIKLENGDITVR								ü	ü
	SPLC1_S170060	NIES39_A00830	phycobilisome linker polypeptide ApcE	RFPTLPAANFPNTELLYNQLTK								ü	ü
	SPLC1_S170060	NIES39_A00830	phycobilisome linker polypeptide ApcE	RLEIAQVLTQNAELIVSR								ü	ü
	SPLC1_S170060	NIES39_A00830	phycobilisome linker polypeptide ApcE	SALGYLQNDKEGQEIALQYFNVLISEFEGATPSNK								ü	ü
	SPLC1_S170060	NIES39_A00830	phycobilisome linker polypeptide ApcE	TELSDLATYFSSGAK									ü
	SPLC1_S170060	NIES39_A00830	phycobilisome linker polypeptide ApcE	TVPQFVTLFGDYK								ü	ü
	SPLC1_S170060	NIES39_A00830	phycobilisome linker polypeptide ApcE	TVPQFVTLFGDYKQPLR									ü
	SPLC1_S170060	NIES39_A00830	phycobilisome linker polypeptide ApcE	TVPQFVTLFGDYKQPLRDQHVYGIGNDPLEIQFGAIFPK								ü
	SPLC1_S170060	NIES39_A00830	phycobilisome linker polypeptide ApcE	TVPVSTISQAEQQDRYLGKTELSDLATYFSSGAK									ü
	SPLC1_S170060	NIES39_A00830	phycobilisome linker polypeptide ApcE	VALQTTIGAIYR								ü	ü
	SPLC1_S170060	NIES39_A00830	phycobilisome linker polypeptide ApcE	VIELGTK								ü
	SPLC1_S170060	NIES39_A00830	phycobilisome linker polypeptide ApcE	YLTPGGLSLR									ü
	SPLC1_S170060	NIES39_A00830	phycobilisome linker polypeptide ApcE	YTTYAIVAGDPNIIAVNVR								ü	ü
398	SPLC1_S061330	NIES39_D05250	Phycobilisome protein	EsLMLWLANILSAYQKNVACLK	S101s	1	1	1			1	ü			Not in COGs
399	SPLC1_S033270	NIES39_D02060	phycocyanin beta subunit	LDAVNRITsNASTIVSNAAR	S46s	2	1	1			2			ü	Not in COGs
	SPLC1_S033270	NIES39_D02060	phycocyanin beta subunit	LDAVNRITSNAStIVSNAAR	T50t				1					ü
	SPLC1_S033270	NIES39_D02060	phycocyanin beta subunit	DMEIILR										ü
	SPLC1_S033270	NIES39_D02060	phycocyanin beta subunit	EAALAIVNDPAGITPGDCSALASEIASYFDR										ü
	SPLC1_S033270	NIES39_D02060	phycocyanin beta subunit	ETYLALGTPGSSVAVGVGK										ü
	SPLC1_S033270	NIES39_D02060	phycocyanin beta subunit	GEMLSTAQIDALSQMVAESNK										ü
	SPLC1_S033270	NIES39_D02060	phycocyanin beta subunit	GEMLSTAQIDALSQMVAESNKR										ü
	SPLC1_S033270	NIES39_D02060	phycocyanin beta subunit	ITSNASTIVSNAAR										ü
	SPLC1_S033270	NIES39_D02060	phycocyanin beta subunit	MFDAFTK										ü
	SPLC1_S033270	NIES39_D02060	phycocyanin beta subunit	MKEAALAIVNDPAGITPGDCSALASEIASYFDR										ü
	SPLC1_S033270	NIES39_D02060	phycocyanin beta subunit	VVSQADTR										ü
	SPLC1_S033270	NIES39_D02060	phycocyanin beta subunit	YVTYAVFAGDASVLEDR										ü
400	SPLC1_S531140	NIES39_C00940	phytoene desaturase	LTDIDHLLFSRSPLLSVYADMSNTCKEyANPDR	Y341y	1	1			1	1			ü	Biosynthesis of cofactors, prosthetic groups, and carriers
401	SPLC1_S207480	NIES39_K03240	PII interaction protein X	LFFLVTQsPAGLK	S43s	2	2	1			2	ü			Not in COGs
	SPLC1_S207480	NIES39_K03240	PII interaction protein X	LFFLVTQSPAGLKFEPIsR	S53s			1					ü
402	SPLC1_S061550	NIES39_D04900	polynucleotide adenylyltransferase region	QTIADLAsLLPRVAAERIR	S178s	1	1	1			1		ü		Not in COGs
403	SPLC1_S510910	NIES39_O06650	polysaccharide deacetylase	IsRIPVNKDTQIHELIK	S295s	3	2	1			4		ü		Unclassified
	SPLC1_S510910	NIES39_O06650	polysaccharide deacetylase	KCtEDLDRNQLVAAHIAYPFGALsTQLER	T240t S261s			1	1				ü
	SPLC1_S510910	NIES39_O06650	polysaccharide deacetylase	KCtEDLDRNQLVAAHIAYPFGALStQLER	T240t T262t				1				ü
404	SPLC1_S240180	NIES39_K02740	polysaccharide export protein	NVDAPIQTRPSGIPVEPsVFEGPIGDRMKsYELGPGDQIFIDVFVNGQR	S94s S106s	1	1	2			2			ü	Not in COGs
405	SPLC1_S542000	NIES39_N00130	polysaccharide polymerase	LDKQSPLIFtGGGNLNDIYK	T84t	1	1		1		1	ü			Unclassified
406	SPLC1_S260960	ARTHRO_390015	porphobilinogen deaminase	EDPADALVVHENHRDKQLDtLPPGAVVGTSSLR	T127t	1	1		1		1		ü		Not in COGs
	SPLC1_S260960	ARTHRO_390015	porphobilinogen deaminase	LTLTGMVASLDGK									ü
407	SPLC1_S051470	NIES39_D07250	PRC-barrel domain protein	LESIIIASLGFPQIPDQVISTYELSIDAIVssGPNR	S150s S151s	1	1	2			2		ü		Not in COGs
408	SPLC1_S550740	NIES39_G00870	precorrin-3B synthase	LyNTQLVITPEQCLSVVATLINVYGEYVRNNPLDTGKKPR	Y235y	4	2			1	4	ü			Unclassified
	SPLC1_S550740	NIES39_G00870	precorrin-3B synthase	LYNTQLVITPEQCLSVVATLINVYGEYVRNNPLDtGKKPR	T268t				1			ü
	SPLC1_S550740	NIES39_G00870	precorrin-3B synthase	FCAQPsPAEITLLGHTINQNGK	S448s			1					ü
	SPLC1_S550740	NIES39_G00870	precorrin-3B synthase	FCAQPSPAEITLLGHtINQNGK	T458t				1				ü
409	SPLC1_S370130	NIES39_M00550	preprotein translocase SecA subunit	VWKVAAGIFPTELsVEtQEKLR	S569s T572t	1	1	1	1		2	ü			Not in COGs
	SPLC1_S370130	NIES39_M00550	preprotein translocase SecA subunit	EQILEEILPLAFAVVR								ü
410	SPLC1_S041650	NIES39_E00160	processing proteinase	LLLMAIACLTLVMTVVWHsPAVAGVPKHyR	S32s Y42y	1	1	1		1	2	ü			Not in COGs
411	SPLC1_S040030	NIES39_D03400	protein contains CobW/HypB/UreG nucleotide binding protein	LNsAVIVGDLETDNDAQRLR	S129s	1	1	1			1			ü	Not in COGs
412	SPLC1_S370310	NIES39_B01000	protein-tyrosine-phosphatase	INQLINQLAPsQGNLASVWAGyDD	S149s Y160y	1	1	1		1	2			ü	Not in COGs
413	SPLC1_S430080	NIES39_O01610	proton-translocating NADH-quinone oxidoreductase chain L	AFItNRVGDFGLLLGILGLYWATNTFEFELMGSR	T238t	2	1		1		2		ü	ü	Not in COGs
	SPLC1_S430080	NIES39_O01610	proton-translocating NADH-quinone oxidoreductase chain L	AFITNRVGDFGLLLGILGLYWATNtFEFELMGSR	T259t				1				ü
414	SPLC1_S220120	NIES39_K04850	proton-translocating NADH-quinone oxidoreductase chain M	LSEsVINLPRVQWRDR	S442s	1	1	1			1		ü		Not in COGs
415	SPLC1_S130080	NIES39_R00680	protoporphyrinogen oxidase	HQGIRtLGTIWTSSLFPGR	T351t	2	1		1		2		ü		Not in COGs
	SPLC1_S130080	NIES39_R00680	protoporphyrinogen oxidase	HQGIRTLGTIWTsSLFPGR	S358s			1					ü
416	SPLC1_S101160	NIES39_Q01000	putative adenylate cyclase	SITNTVLEtGNAILTSDAHVDER	T215t	2	1		1		2	ü	ü		Not in COGs
	SPLC1_S101160	NIES39_Q01000	putative adenylate cyclase	SITNTVLETGNAILTsDAHVDER	S222s			1						ü
417	SPLC1_S030100	AmaxDRAFT_2934	putative adenylate/guanylate cyclase	VGIAtGEVVTGSLGSSQRMYYTTLGDSVNIAAR	T7t	2	1		1		2		ü		Not in COGs
	SPLC1_S030100	AmaxDRAFT_2934	putative adenylate/guanylate cyclase	VGIATGEVVtGSLGSSQRMYYTTLGDSVNIAAR	T12t				1				ü
418	SPLC1_S590310	NIES39_J01520	putative CDP-alcohol phosphatidyltransferase	tsELPENSIVSPQSPLDKILQFFTLK	T9t S10s	1	1	1	1		2			ü	Unclassified
419	SPLC1_S371190	NIES39_A00040	putative CMP-N-acetylneuraminic acid synthetase	IYSLLTGRGNNtLMDK	T14t	1	1		1		1	ü			Not in COGs
	SPLC1_S371190	NIES39_A00040	putative CMP-N-acetylneuraminic acid synthetase	NILEVLGKPLLQYTAEAAR								ü
	SPLC1_S371190	NIES39_A00040	putative CMP-N-acetylneuraminic acid synthetase	VKPYVIDEAFDVHDLEDLIR								ü
420	SPLC1_S533340	AmaxDRAFT_4964	putative CoA-binding protein	RSNVLGIKAYPsIGEVPETVDLAIIITPAPTVPDIVR	S79s	1	1	1			1		ü		Other categories
421	SPLC1_S270810	NIES39_J05180	putative DNA-binding protein HU-beta	AILDLAFSAISQEIEsGQPVVVRGLGK	S38s	1	1	1			1		ü		Not in COGs
	SPLC1_S270810	NIES39_J05180	putative DNA-binding protein HU-beta	AILDLAFSAISQEIESGQPVVVR									ü
422	SPLC1_S501200	NIES39_O04870	putative glycosyl transferase family 2	LGGFDPHLNQLVDLDLWWRIMAEYQVGFIDEtLSYFR	T232t	1	1		1		1			ü	Not in COGs
423	SPLC1_S510760	NIES39_O06460	putative magnesium protoporphyrin O-methyltransferase	tLALSILK	T167t	1	1		1		1			ü	Biosynthesis of cofactors, prosthetic groups, and carriers
424	SPLC1_S170830	NIES39_A01540	putative methyltransferase	LGELSPDQQQRFEAtLKTFCPWK	T80t	1	1		1		1		ü		Not in COGs
425	SPLC1_S541390	NIES39_M02600	putative MOSC domain containing protein	VQLVENFGILGDRAFALMFtDMGDPQPLTPWLsKK	T41t S54s	1	1	1	1		2			ü	Unclassified
426	SPLC1_S020090	NIES39_E04160	putative para-aminobenzoate synthase component I	INDDWLTPPVTsGLLPGTFR	S535s	2	1	1			2	ü			Not in COGs
	SPLC1_S020090	NIES39_E04160	putative para-aminobenzoate synthase component I	INDDWLTPPVTSGLLPGtFR	T541t				1			ü
427	SPLC1_S205140	NIES39_A07880	putative PBS lyase, HEAT-like repeat	FKHPIAsEFLIQALSDADQNVR	S1033s	1	1	1			1	ü	ü		Not in COGs
428	SPLC1_S543530	NIES39_O00100	putative peptidase M61	IIHEVsNLFSGLPYDRYVFLLHLSSQGYGGLEHK	S233s	2	1	1			2		ü		Hypothetical
	SPLC1_S543530	NIES39_O00100	putative peptidase M61	IIHEVSNLFsGLPYDRYVFLLHLSSQGYGGLEHK	S237s			1					ü
	SPLC1_S543530	NIES39_O00100	putative peptidase M61	LLDFKPGDEVHISFFHQDELR									ü
429	SPLC1_S380160	NIES39_B00230	putative phosphoesterase RecJ-like protein	FAVRLGFSLEHHtK	T676t	2	2		1		2	ü			Not in COGs
	SPLC1_S380160	NIES39_B00230	putative phosphoesterase RecJ-like protein	LNEPNsGELLDFFGGVKDLELR	S625s			1				ü
430	SPLC1_S201990	ARTHRO_5300004	Putative PilT-like protein	IGVLPItFALyGVLPELTPPSSR	T78t Y82y	1	1		1	1	2	ü			Not in COGs
431	SPLC1_S230960	NIES39_L00910	putative sensor protein	IGLVSAPPEVFLKtPsEMDEATQK	T320t S322s	4	2	1	1		6	ü	ü	ü	Not in COGs
	SPLC1_S230960	NIES39_L00910	putative sensor protein	IGLVSAPPEVFLKTPsEMDEAtQK	S322s T328t			0	1				ü
	SPLC1_S230960	NIES39_L00910	putative sensor protein	IVtYLQSsQQELISVNR	T215t S220s			1	1			ü
	SPLC1_S230960	NIES39_L00910	putative sensor protein	IVTYLQssQQELISVNR	S219s S220s			1				ü	ü
432	SPLC1_S202660	NIES39_A05320	putative sensor with HAMP domain protein	LMEQLGtAQILVsGHIYQAEGR	T82t S88s	1	1	1	1		2	ü			Not in COGs
433	SPLC1_S230110	NIES39_K05150	putative signaling protein with GGDEF and EAL domain protein	SFVSPANLSDRHQVIAKSIIALsK	S320s	1	1	1			1		ü		Not in COGs
434	SPLC1_S101720	NIES39_Q01470	putative sugar ABC transporter ATP-binding protein	IPVTLDLNYLMIFDPAtGK	T374t	1	1		1		1	ü			Not in COGs
435	SPLC1_S170200	NIES39_A00940	putative sugar fermentation stimulation protein	MsESLIYSLGELYEGVLIKR	S2s	3	1	1			3	ü			Not in COGs
	SPLC1_S170200	NIES39_A00940	putative sugar fermentation stimulation protein	MSESLIYsLGELYEGVLIKR	S8s			1					ü
	SPLC1_S170200	NIES39_A00940	putative sugar fermentation stimulation protein	MSESLIYSLGELyEGVLIKR	Y13y					1		ü
436	SPLC1_S032900		putative tetratricopeptide TPR_2	QVIAAQLPDGsALVEFVR	S61s	1	1	1			1			ü	Not in COGs
	SPLC1_S032900		putative tetratricopeptide TPR_2	LLEAVEKVAQFCESENPQVSQKLR										ü
437	SPLC1_S030140	ARTHRO_1440009	putative transposase	TDSPVSGLTsSLGCVNKMVQK	S94s	1	1	1			1		ü		Not in COGs
438	SPLC1_S500860	NIES39_O04540	putative two-component sensor histidine kinase	sIRALYKLSQVELLILPGDtLIVDAAR	S93s T112t	1	1	1	1		2			ü	Not in COGs
439	SPLC1_S520300	NIES39_C03450	putative two-component sensor histidine kinase	ILAsMQIGsQRIRQLVLSLR	S566s S571s	2	1	2			3	ü			Not in COGs
	SPLC1_S520300	NIES39_C03450	putative two-component sensor histidine kinase	ILAsMQIGSQRIRQLVLsLR	S566s S580s			1						ü
	SPLC1_S520300	NIES39_C03450	putative two-component sensor histidine kinase	QGQAQPWTADEISLGQALGKHFSMAIQQYMLYREVQELNSTLEK								ü
440	SPLC1_S082370	NIES39_E03580	putative universal stress protein	GLtGLSRVLQGsVSSQVVADANCSVLVVK	T114t S123s	1	1	1	1		2			ü	Not in COGs
441	SPLC1_S371160	NIES39_A00060	pyruvate carboxyltransferase	ILLAGFDGyPGDDPRNEEMQHLLTIYEDCHQsLPLLSITPTR	Y488y S511s	2	1	1		1	4		ü		Not in COGs
	SPLC1_S371160	NIES39_A00060	pyruvate carboxyltransferase	ILLAGFDGYPGDDPRNEEMQHLLTIYEDCHQSLPLLsITPtR	S516s T520t			1	1				ü
	SPLC1_S371160	NIES39_A00060	pyruvate carboxyltransferase	YSPEDILAVIEHLR									ü
442	SPLC1_S300830	NIES39_L04090	pyruvate flavodoxin/ferredoxin oxidoreductase domain protein	FGELtGRHYK	T255t	1	1		1		1			ü	Not in COGs
443	SPLC1_S090300	NIES39_P00240	pyruvate kinase	NVSKFRPQtPILAITPHVEVAR	T188t	1	1		1		1	ü			Not in COGs
444	SPLC1_S270570	NIES39_J05370	radical SAM domain protein	ETVKIPLWELDQPPQNAtLLRYLGTCR	T808t	1	1		1		1	ü			Not in COGs
445	SPLC1_S130200	AmaxDRAFT_1911	radical SAM domain-containing protein	LSLIHPsIFAYVQVSLDGASSKTHDIIR	S131s	2	1	1			2			ü	Not in COGs
	SPLC1_S130200	AmaxDRAFT_1911	radical SAM domain-containing protein	LSLIHPSIFAYVQVSLDGASSKtHDIIR	T147t				1					ü
446	SPLC1_S040930	NIES39_D04210	recA protein	ITGNIGKsGCTVIFLNQLR	S188s	2	2	1			2	ü			Not in COGs
	SPLC1_S040930	NIES39_D04210	recA protein	IAEFDIIFGQGISTIGCLIDLAEEtGVIKRK	T284t				1			ü
447	SPLC1_S540990	NIES39_M02320	replicative DNA helicase	TIsAVNIDQYSLLVIDKFLR	S104s	1	1	1			1		ü		DNA metabolism
448	SPLC1_S205210	NIES39_A07950	ResB family protein	NLALsAEVKNVSLDHLKQTLEsR	S146s S163s	1	1	2			2	ü			Not in COGs
449	SPLC1_S200360	NIES39_A03360	response regulator receiver modulated diguanylate cyclase	QALVELEKLAttDPLTGIANRR	T155t T156t	1	1		2		2	ü			Not in COGs
450	SPLC1_S490280	NIES39_O03140	response regulator receiver modulated diguanylate cyclase	LQTVNQELERLASLDGLtGVANRR	T489t	2	1		1		2	ü	ü		Not in COGs
	SPLC1_S490280	NIES39_O03140	response regulator receiver modulated diguanylate cyclase	LQTVNQELERLAsLDGLTGVANRR	S484s			1					ü
451	SPLC1_S430270	NIES39_O01760	response regulator receiver modulated diguanylatecyclase/phosphodiesterase	VVNDsLGHLTGDRLLIsLARR	S236s S248s	1	1	2			2	ü			Not in COGs
452	SPLC1_S490310	NIES39_O03150	response regulator receiver sensor signal transduction histidinekinase	IKANHIHLTEVFQNLIsNAIKYR	S280s	1	1	1			1			ü	Not in COGs
453	SPLC1_S370150	NIES39_M00570	restriction endonuclease	LLsVVAEKGGGR	S230s	1	1	1			1		ü		Not in COGs
454	SPLC1_S500190	NIES39_O04000	ribokinase	LPQPGETLtGYNFLSVAGGKGANQAVAASR	T28t	2	1		1		2	ü			Not in COGs
	SPLC1_S500190	NIES39_O04000	ribokinase	LPQPGETLTGYNFLSVAGGKGANQAVAAsR	S48s			1						ü
455	SPLC1_S102410	NIES39_Q02630	ribonuclease P protein component	LVPPEMDAGVPAsRFGISISQK	S49s	2	1	1			2	ü			Not in COGs
	SPLC1_S102410	NIES39_Q02630	ribonuclease P protein component	LVPPEMDAGVPASRFGISIsQK	S56s			1				ü
456	SPLC1_S360280	NIES39_L05990	ribonucleoside-diphosphate reductase beta chain	LRSIGLEsLYSDPKYQK	S72s	2	1	1			2			ü	Not in COGs
	SPLC1_S360280	NIES39_L05990	ribonucleoside-diphosphate reductase beta chain	LRSIGLESLYSDPKyQK	Y79y					1				ü
457	SPLC1_S240370	NIES39_K02570	ribosomal protein L11 methyltransferase	LGILGENPITVVDIGCGsGILGIGAILLGATQVYGVDtDPLAVR	S167s T187t	1	1	1	1		2		ü		Not in COGs
458	SPLC1_S060380	NIES39_D06390	ribosomal protein L3	YLSHAEQGHLTKsNsPLVR	S51s S53s	1	1	2			2	ü			Not in COGs
459	SPLC1_S510030	NIES39_O05200	ribosomal protein S4	EMVKANLQYPGLANVPSHLELDKNNLtATVNGVIER	T173t	1	1		1		1			ü	Not in COGs
460	SPLC1_S190150	NIES39_A02940	ribosome-binding factor A	IFVSIYGTEEARRStMEGLR	T73t	1	1		1		1	ü		ü	Not in COGs
461	SPLC1_S240060	NIES39_K02850	ribulose-bisphosphate carboxylase large subunit	LEGEKGItMGFVDLMR	T343t	1	1		1		1		ü		Not in COGs
	SPLC1_S240060	NIES39_K02850	ribulose-bisphosphate carboxylase large subunit	AQAETNEIKGHYLNVTAPTCEEMMK								ü
	SPLC1_S240060	NIES39_K02850	ribulose-bisphosphate carboxylase large subunit	DNGLLLHIHR								ü	ü
	SPLC1_S240060	NIES39_K02850	ribulose-bisphosphate carboxylase large subunit	DRFLFVQEAIEK								ü
	SPLC1_S240060	NIES39_K02850	ribulose-bisphosphate carboxylase large subunit	DTDILAAFR								ü	ü
	SPLC1_S240060	NIES39_K02850	ribulose-bisphosphate carboxylase large subunit	EACKWSPELAVACELWK								ü
	SPLC1_S240060	NIES39_K02850	ribulose-bisphosphate carboxylase large subunit	EIGTPIIMHDFFTAGFTANTTLAR								ü	ü
	SPLC1_S240060	NIES39_K02850	ribulose-bisphosphate carboxylase large subunit	FEFEAMDTL								ü	ü
	SPLC1_S240060	NIES39_K02850	ribulose-bisphosphate carboxylase large subunit	FLFVQEAIEK								ü	ü
	SPLC1_S240060	NIES39_K02850	ribulose-bisphosphate carboxylase large subunit	FLFVQEAIEKAQAETNEIK								ü	ü
	SPLC1_S240060	NIES39_K02850	ribulose-bisphosphate carboxylase large subunit	GGLDFTK								ü
	SPLC1_S240060	NIES39_K02850	ribulose-bisphosphate carboxylase large subunit	GGLDFTKDDENINSQPFMR								ü
	SPLC1_S240060	NIES39_K02850	ribulose-bisphosphate carboxylase large subunit	GHYLNVTAPTCEEMMK								ü	ü
	SPLC1_S240060	NIES39_K02850	ribulose-bisphosphate carboxylase large subunit	GHYLNVTAPTCEEMMKR									ü
	SPLC1_S240060	NIES39_K02850	ribulose-bisphosphate carboxylase large subunit	GITMGFVDLMR								ü	ü
	SPLC1_S240060	NIES39_K02850	ribulose-bisphosphate carboxylase large subunit	GITMGFVDLMREDHIEEDR								ü	ü
	SPLC1_S240060	NIES39_K02850	ribulose-bisphosphate carboxylase large subunit	GITMGFVDLMREDHIEEDR								ü
	SPLC1_S240060	NIES39_K02850	ribulose-bisphosphate carboxylase large subunit	IPIAYLK								ü
	SPLC1_S240060	NIES39_K02850	ribulose-bisphosphate carboxylase large subunit	LTYYTPDYTPK								ü
	SPLC1_S240060	NIES39_K02850	ribulose-bisphosphate carboxylase large subunit	LTYYTPDYTPKDTDILAAFR								ü
	SPLC1_S240060	NIES39_K02850	ribulose-bisphosphate carboxylase large subunit	MSGGDHLHSGTVVGK									ü
	SPLC1_S240060	NIES39_K02850	ribulose-bisphosphate carboxylase large subunit	MSGGDHLHSGTVVGKLEGEK								ü	ü
	SPLC1_S240060	NIES39_K02850	ribulose-bisphosphate carboxylase large subunit	TFQGPPHGITVER								ü	ü
	SPLC1_S240060	NIES39_K02850	ribulose-bisphosphate carboxylase large subunit	VALEACIQAR								ü	ü
	SPLC1_S240060	NIES39_K02850	ribulose-bisphosphate carboxylase large subunit	VSPQPGVPPEEAGAAVAAESSTGTWTTVWTDLLTDLDR								ü	ü
	SPLC1_S240060	NIES39_K02850	ribulose-bisphosphate carboxylase large subunit	VSPQPGVPPEEAGAAVAAESSTGTWTTVWTDLLTDLDRYK								ü	ü
	SPLC1_S240060	NIES39_K02850	ribulose-bisphosphate carboxylase large subunit	VSPQPGVPPEEAGAAVAAESSTGTWTTVWTDLLTDLDRYKGR								ü	ü
	SPLC1_S240060	NIES39_K02850	ribulose-bisphosphate carboxylase large subunit	WSPELAVACELWK								ü	ü
462	SPLC1_S501310	NIES39_O05010	RNA-binding S1 domain-containing protein	LDETVESCVNYVGVELNTASQQLLTFVSGITPTIAQNIVKyR	Y560y	1	1			1	1			ü	Not in COGs
463	SPLC1_S041330	NIES39_E00530	serine esterase	EKLIDWLNAIAQtTGIPPQRTILGGFSQGGAMtFDVGR	T93t T113t	1	1		2		2	ü			Not in COGs
464	SPLC1_S032990	NIES39_D01700	serine/threonine protein kinase	LPQDLAMDPGtAEILWRQDAPEVsVGLANVLDK	T233t S246s	1	1	1	1		2	ü	ü		Not in COGs
	SPLC1_S032990	NIES39_D01700	serine/threonine protein kinase	VDLAIDGDHNLPYQEAKDR								ü
465	SPLC1_S200190		serine/threonine protein kinase	ILISsQsNVAVDNVLIRLSR	S656s S658s	2	2	2			3	ü			Not in COGs
	SPLC1_S200190		serine/threonine protein kinase	LTKIIARFNSELIVSQDNLASIDFADIAIELIsEK	S785s			1					ü
466	SPLC1_S208550	NIES39_K04180	serine/threonine protein kinase	DADREtTTLILAVAHR	T317t	2	1		1		2	ü			Not in COGs
	SPLC1_S208550	NIES39_K04180	serine/threonine protein kinase	DADRETtTLILAVAHR	T318t				1			ü
467	SPLC1_S240280	NIES39_K02650	serine/threonine protein kinase	IVQILSsGAFSQtYLAADTRRPGHPQCVVK	S43s T49t	1	1	1	1		2	ü			Not in COGs
468	SPLC1_S280030	ARTHRO_340001	serine/threonine protein kinase	GPWtDVYSLAAtLYVLLTGKKPESALDR	T234t T242t	2	1		2		3			ü	Not in COGs
	SPLC1_S280030	ARTHRO_340001	serine/threonine protein kinase	GPWTDVYSLAAtLYVLLtGKKPESALDR	T242t T248t				1					ü
469	SPLC1_S532860	ARTHRO_1450075	serine/threonine protein kinase	YQSVAEVLADLQPssDGQKPPTQK	S231s S232s	1	1	2			2			ü	Not in COGs
470	SPLC1_S580170	NIES39_J02260	serine/threonine protein kinase	DyDQLSFsLKAPEGHLPALSVMAGR	Y445y S451s	1	1	1		1	2	ü			Unclassified
471	SPLC1_S541370	NIES39_M02580	serine/threonine protein kinase with TPR repeat protein	AAGGSDSNLTVAISTYGYSPPEQLQGKPHFSsDLYAVGMTAIR	S200s	2	1	1			2		ü		Unclassified
	SPLC1_S541370	NIES39_M02580	serine/threonine protein kinase with TPR repeat protein	AAGGSDSNLTVAISTYGYSPPEQLQGKPHFSSDLYAVGMtAIR	T208t				1				ü
472	SPLC1_S160130	NIES39_A00650	short-chain dehydrogenase/reductase SDR	KSPQTIVVMLHPGtTDTQLSQPFQKNVAPENLFAVNR	T194t	2	1		1		2		ü		Not in COGs
	SPLC1_S160130	NIES39_A00650	short-chain dehydrogenase/reductase SDR	KSPQTIVVMLHPGTTDtQLSQPFQKNVAPENLFAVNR	T197t				1				ü
	SPLC1_S160130	NIES39_A00650	short-chain dehydrogenase/reductase SDR	AALNMFMRTVAIEYSR									ü
473	SPLC1_S541300	NIES39_M02540	short-chain dehydrogenase/reductase SDR	EIALAFADIGIHVALVsRSLEALEAVAESARK	S20s	2	1	1			2	ü		ü	Unclassified
	SPLC1_S541300	NIES39_M02540	short-chain dehydrogenase/reductase SDR	EIALAFADIGIHVALVSRSLEALEAVAEsARK	S32s			1				ü		ü
474	SPLC1_S270910	NIES39_J05100	signal peptide peptidase A	DKSVLVLDLSVGIADtAPQPTPsIAIGQTLRDDR	T63t S70s	3	2	1	1		5		ü		Not in COGs
	SPLC1_S270910	NIES39_J05100	signal peptide peptidase A	DKSVLVLDLSVGIADTAPQPtPsIAIGQTLRDDR	T68t S70s			0	1				ü
	SPLC1_S270910	NIES39_J05100	signal peptide peptidase A	LLESLRTEAtPADPLtR	T563t T569t				2					ü
475	SPLC1_S590410	NIES39_J01420	single-stranded-DNA-specific exonuclease RecJ	LVEALYMALPGVsQQPLENLLDLVAIGLIADLVEITGDCR	S225s	2	1	1			2		ü		DNA metabolism
	SPLC1_S590410	NIES39_J01420	single-stranded-DNA-specific exonuclease RecJ	LVEALYMALPGVSQQPLENLLDLVAIGLIADLVEItGDCR	T248t				1				ü
476	SPLC1_S033850	slr0280	S-layer domain protein	SAVsAFGVGsR	S657s S663s	1	1	2			2			ü	Not in COGs
477	SPLC1_S370650	NIES39_B00730	S-layer domain protein	FAREFNLQSQsQVPLTIWEYRAGQFQNVTANYPEFVTLHLDR	S443s	2	1	1			2			ü	Not in COGs
	SPLC1_S370650	NIES39_B00730	S-layer domain protein	FAREFNLQSQSQVPLTIWEyRAGQFQNVTANYPEFVTLHLDR	Y452y					1				ü
478	SPLC1_S320120	NIES39_L05190	small GTP-binding protein	FKAIAPsYLQGAsGVILVADLSR	S79s S85s	1	1	2			2	ü	ü		Not in COGs
479	SPLC1_S521150	NIES39_C02550	SMC domain protein	LtQTYLEQINANAQFRDIAKFLESILyLHIIPQLVR	T141t Y166y	1	1		1	1	2			ü	Not in COGs
480	SPLC1_S360400	NIES39_L06050	sodium/hydrogen exchanger	ALVFLTIIMtVVTQGLtAK	T370t T377t	1	1		2		2	ü			Not in COGs
481	SPLC1_S501300	NIES39_O05000	SpoIID/LytB domain protein	TsAFGSVISMRVVGSGGTR	S277s	1	1	1			1	ü			Not in COGs
482	SPLC1_S031500	NIES39_D00340	succinylglutamate desuccinylase/aspartoacylase	sFPGSKRGSLASR	S86s	2	1	1			2	ü			Not in COGs
	SPLC1_S031500	NIES39_D00340	succinylglutamate desuccinylase/aspartoacylase	SFPGSKRGSLAsR	S97s			1				ü
483	SPLC1_S140090	NIES39_A00440	tetratricopeptide TPR_2	AVDLKPsYDRLHQR	S109s	2	2	1			2	ü			Not in COGs
	SPLC1_S140090	NIES39_A00440	tetratricopeptide TPR_2	LyHQVIDINPHFAWAYHGLGDALAK	Y32y					1			ü
484	SPLC1_S140070		tetratricopeptide TPR_2 repeat protein	FAHPGLSYISVVDsQyINDENLK	S722s Y724y	1	1	1		1	2		ü		Not in COGs
485	SPLC1_S270850	NIES39_J05140	tetratricopeptide TPR_2 repeat protein	LGFVRVLPEKLSFsQQVALFSR	S818s	2	1	1			2		ü		Not in COGs
	SPLC1_S270850	NIES39_J05140	tetratricopeptide TPR_2 repeat protein	LGFVRVLPEKLSFSQQVALFsR	S825s			1				ü	ü
486	SPLC1_S360490	NIES39_L06130	thiamine pyrophosphate protein TPP binding domain protein	IIYDLRQVMGPEDIVIsDVGAHK	S377s	1	1	1			1	ü			Not in COGs
487	SPLC1_S360430	NIES39_L06080	thioredoxin reductase	VDLSQRPFTLTSPEREIstHSIIIATGATAKR	S107s T108t	2	1	1	1		3			ü	Not in COGs
	SPLC1_S360430	NIES39_L06080	thioredoxin reductase	VDLSQRPFTLTSPEREIStHsIIIATGATAKR	T108t S110s			1	0					ü
488	SPLC1_S340090	NIES39_L05660	threonine dehydratase biosynthetic	ILTARVyDVAQEtPLELAPRLSER	Y15y T21t	1	1		1	1	2			ü	Not in COGs
489	SPLC1_S031460	NIES39_D00300	threonine synthase	LPDHVVAPIAsGSLYtKIHKGFQEFVK	S252s T257t	1	1	1	1		2	ü			Not in COGs
490	SPLC1_S010080	NIES39_J00190	TIM-barrel protein nifR3 family	LEVNSRVLQsPLsGVTDLVFRR	S37s S40s	1	1	2			2			ü	Not in COGs
491	SPLC1_S270760	NIES39_J05250	TPR containing protein	ALYLNPPNQAEIQtHLQEVQDKQR	T381t	1	1		1		1	ü		ü	Not in COGs
	SPLC1_S270760	NIES39_J05250	TPR containing protein	IDEAIAAYRQATELNPNSAWSYDNLGTLLNQQGNLPEAVRCFR										ü
492	SPLC1_S031040	NIES39_C05520	TPR repeat protein	LGLDKDLsGTLTNLGVARLtQAEMGIDPTANLER	S404s T416t	2	1	1	1		3			ü	Not in COGs
	SPLC1_S031040	NIES39_C05520	TPR repeat protein	LGLDKDLsGTLTNLGVARLTQAEMGIDPtANLER	S404s T425t			0	1					ü
	SPLC1_S031040	NIES39_C05520	TPR repeat protein	DLATTLNNFGFAYQAK										ü
493	SPLC1_S081590	NIES39_E02580	TPR repeat-containing protein	LAEALEKNGQINEAIANyK	Y198y	1	1			1	1	ü			Not in COGs
494	SPLC1_S080610	NIES39_E01730	transcription termination factor NusA	WsPDPSIYIANALSPARVDEVR	S308s	2	1	1			2	ü			Not in COGs
	SPLC1_S080610	NIES39_E01730	transcription termination factor NusA	WSPDPSIYIANALsPARVDEVR	S320s			1				ü
	SPLC1_S080610	NIES39_E01730	transcription termination factor NusA	NLTIVEQASNQDHQISLK								ü
	SPLC1_S080610	NIES39_E01730	transcription termination factor NusA	TVQIDTQFSEDYFDNFDVELDVEEEGFRVLAK								ü		ü
495	SPLC1_S031940	NIES39_D00910	transcriptional regulator Crp/Fnr family	VADILLFLAEGQGKTTEsGTtIPNLPHR	S179s T182t	2	1	1	1		3	ü			Not in COGs
	SPLC1_S031940	NIES39_D00910	transcriptional regulator Crp/Fnr family	VADILLFLAEGQGKTTESGttIPNLPHR	T181t T182t				1			ü
496	SPLC1_S240040	NIES39_K02860	transcriptional regulator LysR family	LSLSVVttAKYVIPR	T102t T103t	1	1		2		2	ü			Not in COGs
497	SPLC1_S230820	NIES39_L00760	transcription-repair coupling factor	TGLSHLLGLAYHKPASLIDYLPELtLAVIDEPDQCAGHGDR	T284t	2	2		1		2	ü			Not in COGs
	SPLC1_S230820	NIES39_L00760	transcription-repair coupling factor	LAIAHGQMEAGELESIMLTFSAGEADILVCTTIIEsGLDIPR	S891s			1						ü
498	SPLC1_S510820	NIES39_O06510	transglutaminase domain protein	LGVTVDIIADLHPINPFNFVMESYAERyPFIYEEQLGR	Y102y	2	1			1	2	ü			Not in COGs
	SPLC1_S510820	NIES39_O06510	transglutaminase domain protein	LGVTVDIIADLHPINPFNFVMESYAERYPFIyEEQLGR	Y106y					1		ü
499	SPLC1_S060760	ARTHRO_220003	transposase IS605 OrfB family	LPFVGWVSTFEALPESWVKKVTItR	T150t	1	1		1		1		ü		Not in COGs
500	SPLC1_S011550	AmaxDRAFT_3731	transposase putative	IPELVEAAQCRLLYLPPySPDLNK	Y251y	1	1			1	1			ü	Not in COGs
501	SPLC1_S360630	NIES39_L06220	trehalose synthase	VLsKHEYILGRFQSLLNLK	S933s	1	1	1			1		ü		Not in COGs
502	SPLC1_S511360	NIES39_O07090	tRNA modification GTPase	LDLTQAESVAELVGAKsPQAAsAALAGLR	S147s S152s	1	1	2			2	ü			Not in COGs
503	SPLC1_S560040	NIES39_F00460	tryptophan synthase alpha subunit	NGADLIELGVPYsDPLADGPVIQAAAtRSLNR	S62s T76t	1	1	1	1		2			ü	Amino acid biosynthesis
504	SPLC1_S340070	NIES39_L05700	tryptophanyl-tRNA synthetase	ILSGVQPtGNLHLGNYLGAIR	T13t	1	1		1		1	ü		ü	Not in COGs
505	SPLC1_S130070	NIES39_R00670	two component transcriptional regulator winged helix family	IKGFELGADDYItKPFGLAELGAR	T104t	1	1		1		1			ü	Not in COGs
506	SPLC1_S203460	NIES39_A06330	two component transcriptional regulator winged helix family	GLRAGADDYLtKPFGMQEFLAR	T102t	3	2		1		4		ü		Not in COGs
	SPLC1_S203460	NIES39_A06330	two component transcriptional regulator winged helix family	IDLVQRRVYLLGQLIELtPQEYSLLYVLAQNDGEPLsR	T154t S173s			1	1				ü
	SPLC1_S203460	NIES39_A06330	two component transcriptional regulator winged helix family	IDLVQRRVYLLGQLIELTPQEYSLLyVLAQNDGEPLsR	Y162y S173s			0		1			ü	ü
507	SPLC1_S208110	NIES39_K03840	two component transcriptional regulator winged helix family	IDKNGAsGIPSSGVIQIASIRIDtNK	S129s T146t	4	1	1	1		4		ü		Not in COGs
	SPLC1_S208110	NIES39_K03840	two component transcriptional regulator winged helix family	IDKNGAsGIPSsGVIQIASIRIDTNK	S129s S134s			1						ü
	SPLC1_S208110	NIES39_K03840	two component transcriptional regulator winged helix family	IDKNGASGIPsSGVIQIASIRIDtNK	S133s T146t			1	0			ü
	SPLC1_S208110	NIES39_K03840	two component transcriptional regulator winged helix family	IDKNGASGIPSsGVIQIASIRIDtNK	S134s T146t			0	0					ü
508	SPLC1_S370990	NIES39_B00500	two component transcriptional regulator winged helix family	GLRASGFTtAIANsGQDVLEQACGQNFDLLILDLGLPDRDGFQILK	T28t S33s	1	1	1	1		2			ü	Not in COGs
509	SPLC1_S051070	ARTHRO_970010	type I restriction enzyme EcoKI specificity protein	LRPYLNKVLIANQDGYCTTEIVPLKPNLAIyER	Y110y	1	1			1	1	ü			Not in COGs
510	SPLC1_S531910	APPUASWS_003335	type I restriction-modification enzyme S subunit	ELLEFtVAIPPLAEQKAIAsVLSYMDK	T69t S83s	1	1	1	1		2	ü		ü	Not in COGs
511	SPLC1_S531850	NIES39_C00380	type I site-specific deoxyribonuclease HsdR family	EEVKIASGDYIDsKIyEPAMR	S158s Y161y	1	1	1		1	2			ü	Not in COGs
512	SPLC1_S207820	NIES39_K03570	type II and III secretion system protein	IDDNGFVTMRINPEVSsPGTQVPVGNNsFFLRVFR	S673s S684s	3	2	2			4			ü	Not in COGs
	SPLC1_S207820	NIES39_K03570	type II and III secretion system protein	IDDNGFVTMRINPEVSSPGtQVPVGNNsFFLRVFR	T676t S684s			0	1					ü
	SPLC1_S207820	NIES39_K03570	type II and III secretion system protein	ISLDIENEPVQEVFNYVLRLtGLQANR	T309t				1					ü
	SPLC1_S207820	NIES39_K03570	type II and III secretion system protein	IPLLGDLPIVGSLFR										ü
513	SPLC1_S030310	NIES39_C04790	type II secretion system protein	SAVARFCIIFGsLTR	S225s	1	1	1			1	ü			Not in COGs
514	SPLC1_S050970	ARTHRO_980007	type III restriction protein res subunit	ItNLVFLRRVNsR	T787t S797s	1	1	1	1		2	ü			Not in COGs
515	SPLC1_S371170		UDP-glucose 4-epimerase	LASENyMKIySHQYNISSVALR	Y159y Y163y	6	2			2	7	ü			Not in COGs
	SPLC1_S371170		UDP-glucose 4-epimerase	LAsENYMKIYsHQYNISSVALR	S156s S164s			2					ü
	SPLC1_S371170		UDP-glucose 4-epimerase	LAsENYMKIYSHQYNIsSVALR	S156s S170s			1						ü
	SPLC1_S371170		UDP-glucose 4-epimerase	LASENYMKIYsHQyNISSVALR	S164s Y167y			0		1		ü	ü
	SPLC1_S371170		UDP-glucose 4-epimerase	LASENYMKIysHQYNISSVALR	Y163y S164s			0		0				ü
	SPLC1_S371170		UDP-glucose 4-epimerase	VVLVtGIAGFIGSAVARLLISKNQK	T13t				1					ü
	SPLC1_S371170		UDP-glucose 4-epimerase	MNKSIEDKVVLVTGIAGFIGSAVAR										ü
	SPLC1_S371170		UDP-glucose 4-epimerase	VVGIDNLSTGLLENIPDEVDFIQGDVQDEK								ü		ü
516	SPLC1_S532130	NIES39_C00250	UDP-N-acetylenolpyruvylglucosamine reductase	tSNLQGSDRLVTQATFQLQPGYDPEQVMAETtEHFQQR	T190t T221t	2	1		2		3	ü			Not in COGs
	SPLC1_S532130	NIES39_C00250	UDP-N-acetylenolpyruvylglucosamine reductase	TSNLQGSDRLVTQATFQLQPGYDPEQVMAEttEHFQQR	T220t T221t				1			ü
517	SPLC1_S051280	NIES39_D07430	UspA domain protein	RGYEGVIEALLGsVSNFVVHR	S136s	2	1	1			2	ü			Not in COGs
	SPLC1_S051280	NIES39_D07430	UspA domain protein	RGYEGVIEALLGSVsNFVVHR	S138s			1				ü
518	SPLC1_S361020	NIES39_L06590	UvrD/REP helicase	LIEILAQDsSNNSDLDNLNLVR	S317s	2	1	1			2		ü		Not in COGs
	SPLC1_S361020	NIES39_L06590	UvrD/REP helicase	LIEILAQDSSNNsDLDNLNLVR	S321s			1					ü
519	SPLC1_S500160	NIES39_O03970	UvrD/REP helicase	IWLYEGLETALSKLPIQVFETIPYSLLsR	S150s	1	1	1			1			ü	Not in COGs
520	SPLC1_S081040	NIES39_E02040	valyl-tRNA synthetase	YPLsDGsGFVEVATTRPETMLGDTAVAVNPKDKR	S211s S214s	1	1	2			2		ü		Not in COGs
521	SPLC1_S411370	NIES39_J03480	von Willebrand factor type A	LTGWTVLGtLVGGGMSLFVPNLPR	T312t	1	1		1		1	ü	ü		Not in COGs
522	SPLC1_S411390	NIES39_J03460	von Willebrand factor type A	tKIDQVIESLEGLVSSGQADsRDR	T84t S104s	1	1	1	1		2	ü			Not in COGs
523	SPLC1_S081100	NIES39_E02080	WD-40 repeat protein	LLTTVVLsLFFSLGLAGLAYSQYR	S472s	2	1	1			2			ü	Not in COGs
	SPLC1_S081100	NIES39_E02080	WD-40 repeat protein	LLTTVVLSLFFsLGLAGLAYSQYR	S476s			1						ü
524	SPLC1_S207370	NIES39_K03130	WD-40 repeat protein	LLStGDESGQIHIWRVADGsKIATLTGHR	T797t S813s	2	1	1	1		3	ü			Not in COGs
	SPLC1_S207370	NIES39_K03130	WD-40 repeat protein	LLSTGDESGQIHIWRVADGsKIATLtGHR	S813s T819t			0	1			ü
525	SPLC1_S542750	NIES39_N00790	WD-40 repeat protein	sQLIAAIRPDKSTVTPGKFGDNKPSDNHHNFIDIILESGLLLR	S878s	2	2	1			2	ü			Not in COGs
	SPLC1_S542750	NIES39_N00790	WD-40 repeat protein	TVKVWSWEGELLQtFR	T1332t				1					ü
526	SPLC1_S550500	NIES39_G00690	WD-40 repeat protein	TVPYPAGGQDEYITsLATAADQPFLLATADDRGSISLWNLR	S634s	1	1	1			1			ü	Not in COGs
527	SPLC1_S533190	ARTHRO_1450055	WD-repeat protein	LAENLsESDYLKAVQSLKR	S411s	3	1	1			3		ü	ü	Not in COGs
	SPLC1_S533190	ARTHRO_1450055	WD-repeat protein	LAENLSEsDYLKAVQSLKR	S413s			1						ü
	SPLC1_S533190	ARTHRO_1450055	WD-repeat protein	LAENLSESDYLKAVQsLKR	S421s			1					ü
						821	598	490	410	132	1032
